# Supplementary material for: Role of S-Palmitoylation by ZDHHC13 in Mitochondrial function and Metabolism in Liver
Source: Sci Rep. 2017 May 19;7:2182. doi: 10.1038/s41598-017-02159-4 (PMC5438363; doi:10.1038/s41598-017-02159-4)
Supplement: Supplementary file 3 — Supplementary table 1, Supplementary table 2, Supplementary table 3, Supplementary table 4, Supplementary table 5, Supplementary table 6 [file 41598_2017_2159_MOESM3_ESM.xls]

## Sheet: Supplementary table 1
Supplementary table 1. Peptide derived from S-palmitoylated proteins identified in WT and Zdhhc13-deficient mice liver using RAC method. S-palmitoylated proteins are list in line included the uniport number, gene name, protein name, mass to charge ratio (m/z), peptide charge, peptide sequence which the modification cysteine is shown in lower case letter, peptide score, S-palmitoylated modificatio…
Uniprot	Gene	Protein	Protein Mass	m/z	Charge	Peptide	Score	Palm Site	Palm/proteome	Palm level K+/WT+ (ave)	K+/WT+ 1	K+/WT+ 2	K+/WT+ 3	K+/K 1	K+/K 2	K+/K 3	WT+/WT 1	WT+/WT 2	WT+/WT 3	Proteome level K/W (ave)	Location
Q8R3F5	Mcat	Malonyl CoA-acyl carrier protein transacylase, mitochondrial	41901	703.886	2	VLGYDLLELcLR	80.31	104	0.325127	0.313667	0.189	0.373	0.379	999	999	999	999	999	999	0.964752	Mitochondrion.
P30999	Ctnnd1	Catenin delta-1	104860	774.036	3	YQEALPTVANSTGPHAAScFGAK	32.44	618	0.466055	0.500667	0.365	0.499	0.638	999	999	999	999	999	999	1.07427	Plasma membrane. Plasma membrane. Plasma membrane. Cytoplasm. Nucleus. Cell membrane.
P30999	Ctnnd1	Catenin delta-1	104860	914.949	2	HIEWESVLTNTAGcLR	61.41	533	0.465434	0.5	0.5	999		10.436	0.43	NaN	2.471	NaN	NaN	1.07427	Plasma membrane. Plasma membrane. Plasma membrane. Cytoplasm. Nucleus. Cell membrane.
P30999	Ctnnd1	Catenin delta-1	104860	610.304	3	HIEWESVLTNTAGcLR	89.14	533	0.883394	0.949	-999	0.756	1.142	33.076	26.533	15.38	999	999	23.357	1.07427	Plasma membrane. Plasma membrane. Plasma membrane. Cytoplasm. Nucleus. Cell membrane.
P30999	Ctnnd1	Catenin delta-1	104860	581.309	2	LVENcVCLLR	64.28	579,581	1.30104	1.39767	0.878	1.317	1.998	999	4.975	3.591	999	3.473	2.025	1.07427	Plasma membrane. Plasma membrane. Plasma membrane. Cytoplasm. Nucleus. Cell membrane.
P30999	Ctnnd1	Catenin delta-1	104860	643.835	2	LVENcVCLLR	39.19	579	1.44688	1.55433	0.957	1.646	2.06	999	999	999	999	999	999	1.07427	Plasma membrane. Plasma membrane. Plasma membrane. Cytoplasm. Nucleus. Cell membrane.
P30999	Ctnnd1	Catenin delta-1	104860	643.836	2	LVENCVcLLR	63.78	581	0.851279	0.9145	-999	0.825	1.004	999	999	999	999	999	999	1.07427	Plasma membrane. Plasma membrane. Plasma membrane. Cytoplasm. Nucleus. Cell membrane.
P30999	Ctnnd1	Catenin delta-1	104860	755.368	2	SNAAAYLQHLcYR	47.37	394	1.17476	1.262	0.932	1.144	1.71	999	16.491	1.412	999	999	999	1.07427	Plasma membrane. Plasma membrane. Plasma membrane. Cytoplasm. Nucleus. Cell membrane.
P30999	Ctnnd1	Catenin delta-1	104860	503.909	3	SNAAAYLQHLcYR	54.96	394	1.04304	1.1205	-999	0.888	1.353	999	999	NaN	999	999	999	1.07427	Plasma membrane. Plasma membrane. Plasma membrane. Cytoplasm. Nucleus. Cell membrane.
P30999	Ctnnd1	Catenin delta-1	104860	928.491	2	TPAILEASAGAIQNLcAGR	92.02	692	0.602892	0.647667	0.564	0.593	0.786	999	999	999	999	999	999	1.07427	Plasma membrane. Plasma membrane. Plasma membrane. Cytoplasm. Nucleus. Cell membrane.
P30999	Ctnnd1	Catenin delta-1	104860	619.328	3	TPAILEASAGAIQNLcAGR	64.7	692	0.596376	0.640667	0.461	0.721	0.74	999	21.7	15.729	999	999	48.827	1.07427	Plasma membrane. Plasma membrane. Plasma membrane. Cytoplasm. Nucleus. Cell membrane.
P20152	Vim	Vimentin	53655	717.365	2	QVQSLTcEVDALK	38.68	328	1.92185	1.98933	0.476	0.783	4.709	999	2.474	2.125	999	999	2.598	1.03511	Plasma membrane.Cytoplasm.
Q8K2B3	Sdha	Succinate dehydrogenase [ubiquinone] flavoprotein subunit, mitochondrial	72539	850.917	2	AAFGLSEAGFNTAcLTK	138.05	89	0.340258	0.388333	0.274	0.356	0.535	6.343	3.733	3.266	999	7.213	6.229	1.14129	Mitochondrion inner membrane; Peripheral membrane protein; Matrix side.
Q8K2B3	Sdha	Succinate dehydrogenase [ubiquinone] flavoprotein subunit, mitochondrial	72539	760.867	2	AcALSIAESCRPGDK	40.12	467,475	0.434596	0.496	0.13	0.641	0.717	999	999	999	999	999	999	1.14129	Mitochondrion inner membrane; Peripheral membrane protein; Matrix side.
Q8K2B3	Sdha	Succinate dehydrogenase [ubiquinone] flavoprotein subunit, mitochondrial	72539	507.571	3	AcALSIAESCRPGDK	79.24	467,475	0.652186	0.744333	0.592	0.818	0.823	999	999	999	999	999	999	1.14129	Mitochondrion inner membrane; Peripheral membrane protein; Matrix side.
Q8K2B3	Sdha	Succinate dehydrogenase [ubiquinone] flavoprotein subunit, mitochondrial	72539	823.399	2	AcALSIAESCRPGDK	69.76	467	0.800848	0.914	0.709	1	1.033	999	999	4.916	999	14.117	4.726	1.14129	Mitochondrion inner membrane; Peripheral membrane protein; Matrix side.
Q8K2B3	Sdha	Succinate dehydrogenase [ubiquinone] flavoprotein subunit, mitochondrial	72539	549.255	3	AcALSIAESCRPGDK	51.67	467	0.657151	0.75	0.706	0.752	0.792	8.565	7.392	6.468	999	22.674	7.619	1.14129	Mitochondrion inner membrane; Peripheral membrane protein; Matrix side.
Q8K2B3	Sdha	Succinate dehydrogenase [ubiquinone] flavoprotein subunit, mitochondrial	72539	1065.84	3	AGLPcQDLEFVQFHPTGIYGAGCLITEGCR	78.42	287,305,311	1.35154	1.5425	-999	0.331	2.754	999	999	NaN	999	999	3.674	1.14129	Mitochondrion inner membrane; Peripheral membrane protein; Matrix side.
Q8K2B3	Sdha	Succinate dehydrogenase [ubiquinone] flavoprotein subunit, mitochondrial	72539	1107.53	3	AGLPcQDLEFVQFHPTGIYGAGCLITEGCR	33.03	287,305	1.63543	1.8665	-999	0.7	3.033	999	27.074	-999	999	999	999	1.14129	Mitochondrion inner membrane; Peripheral membrane protein; Matrix side.
Q8K2B3	Sdha	Succinate dehydrogenase [ubiquinone] flavoprotein subunit, mitochondrial	72539	1107.52	3	AGLPcQDLEFVQFHPTGIYGAGCLITEGCR	40.55	287,311	0.688694	0.786	-999	-999	0.786	999	-999	-999	999	999	999	1.14129	Mitochondrion inner membrane; Peripheral membrane protein; Matrix side.
Q8K2B3	Sdha	Succinate dehydrogenase [ubiquinone] flavoprotein subunit, mitochondrial	72539	549.259	3	ACALSIAEScRPGDK	39.88	475	0.537988	0.614	0.494	0.598	0.75	8.683	5.596	5.255	999	9.249	8.743	1.14129	Mitochondrion inner membrane; Peripheral membrane protein; Matrix side.
Q8K2B3	Sdha	Succinate dehydrogenase [ubiquinone] flavoprotein subunit, mitochondrial	72539	741.888	2	GVIALcIEDGSIHR	80.98	238	0.562959	0.6425	-999	0.56	0.725	999	999	999	999	999	999	1.14129	Mitochondrion inner membrane; Peripheral membrane protein; Matrix side.
Q8K2B3	Sdha	Succinate dehydrogenase [ubiquinone] flavoprotein subunit, mitochondrial	72539	494.926	3	GVIALcIEDGSIHR	74.56	238	1.01902	1.163	0.979	1.182	1.328	999	3.412	3.179	3.078	2.53	1.791	1.14129	Mitochondrion inner membrane; Peripheral membrane protein; Matrix side.
Q8K2B3	Sdha	Succinate dehydrogenase [ubiquinone] flavoprotein subunit, mitochondrial	72539	785.9	2	TLNEADcATVPPAIR	106.94	654	0.432843	0.494	0.327	0.559	0.596	2.905	2.759	2.758	9.401	5.078	4.77	1.14129	Mitochondrion inner membrane; Peripheral membrane protein; Matrix side.
Q8K2B3	Sdha	Succinate dehydrogenase [ubiquinone] flavoprotein subunit, mitochondrial	72539	731.99	3	TYFScTSAHTSTGDGTAMVTR	93.1	266	0.651894	0.744	0.656	0.725	0.851	999	999	999	999	999	999	1.14129	Mitochondrion inner membrane; Peripheral membrane protein; Matrix side.
Q8K2B3	Sdha	Succinate dehydrogenase [ubiquinone] flavoprotein subunit, mitochondrial	72539	574.781	2	VGSVLQEGcEK	84.08	536	0.224308	0.256	-999	-999	0.256	999	7.778	4.66	999	999	999	1.14129	Mitochondrion inner membrane; Peripheral membrane protein; Matrix side.
Q91YT0	Ndufv1	NADH dehydrogenase [ubiquinone] flavoprotein 1, mitochondrial	50802	1006	2	GAGAYIcGEETALIESIEGK	91.55	206	0.746328	0.848	-999	0.68	1.016	999	2.391	1.889	999	999	3.22	1.13623	Mitochondrion inner membrane; Peripheral membrane protein; Matrix side.
Q91YT0	Ndufv1	NADH dehydrogenase [ubiquinone] flavoprotein 1, mitochondrial	50802	1095.91	3	LKPPFPADVGVFGcPTTVANVETVAVSPTICR	74.66	238,255	0.431251	0.49	-999	0.407	0.573	999	999	999	999	999	999	1.13623	Mitochondrion inner membrane; Peripheral membrane protein; Matrix side.
Q91YT0	Ndufv1	NADH dehydrogenase [ubiquinone] flavoprotein 1, mitochondrial	50802	1137.59	3	LKPPFPADVGVFGcPTTVANVETVAVSPTICR	40.14	238	1.36064	1.546	-999	-999	1.546	999	NaN	NaN	999	999	1.877	1.13623	Mitochondrion inner membrane; Peripheral membrane protein; Matrix side.
Q91YT0	Ndufv1	NADH dehydrogenase [ubiquinone] flavoprotein 1, mitochondrial	50802	501.771	2	LVEGcLVGGR	76.31	142	0.546251	0.620667	0.359	0.727	0.776	999	999	999	999	999	999	1.13623	Mitochondrion inner membrane; Peripheral membrane protein; Matrix side.
Q91YT0	Ndufv1	NADH dehydrogenase [ubiquinone] flavoprotein 1, mitochondrial	50802	853.881	2	NAcGSDYDFDVFVVR	96.2	187	0.460294	0.523	-999	0.47	0.576	999	3.025	2.464	999	999	5.615	1.13623	Mitochondrion inner membrane; Peripheral membrane protein; Matrix side.
Q91YT0	Ndufv1	NADH dehydrogenase [ubiquinone] flavoprotein 1, mitochondrial	50802	802.418	3	QIEGHTIcALGDGAAWPVQGLIR	47.43	425	0.411889	0.468	0.297	0.482	0.625	999	999	999	999	999	999	1.13623	Mitochondrion inner membrane; Peripheral membrane protein; Matrix side.
Q91YT0	Ndufv1	NADH dehydrogenase [ubiquinone] flavoprotein 1, mitochondrial	50802	622.627	3	YLVVNADEGEPGTcKDR	59.44	125	0.487137	0.5535	-999	0.5	0.607	999	15.121	6.74	999	999	8.49	1.13623	Mitochondrion inner membrane; Peripheral membrane protein; Matrix side.
Q91YT0	Ndufv1	NADH dehydrogenase [ubiquinone] flavoprotein 1, mitochondrial	50802	797.879	2	YLVVNADEGEPGTcK	78.15	125	0.532463	0.605	0.378	0.605	0.832	999	999	999	999	999	999	1.13623	Mitochondrion inner membrane; Peripheral membrane protein; Matrix side.
Q8QZT1	Acat1	Acetyl-CoA acetyltransferase, mitochondrial	44787	644.796	2	IHMGNcAENTAK	49.69	193	1.26623	1.1955	1.14	1.251	999	999	6.493	5.157	3.588	3.46	-999	0.944144	mitochondrion inner membrane.Mitochondrion.
Q8QZT1	Acat1	Acetyl-CoA acetyltransferase, mitochondrial	44787	936.499	2	QATLGAGLPISTPcTTVNK	119.29	116	0.453321	0.428	0.393	0.413	0.478	10.241	7.782	6.743	999	8.742	7.971	0.944144	mitochondrion inner membrane.Mitochondrion.
Q8CAY6	Acat2	Acetyl-CoA acetyltransferase, cytosolic	41271	870.77	3	VAPEEVSEVIFGHVLTAGcGQNPTR	75.34	65	0.62264	0.593667	0.296	0.582	0.903	999	999	999	999	999	999	0.953468	mitochondrion.mitochondrion.mitochondrion.mitochondrion.Cytoplasm.
Q8CAY6	Acat2	Acetyl-CoA acetyltransferase, cytosolic	41271	939.487	2	VNIDGGAIALGHPLGASGcR	138.43	360	1.06034	1.011	-999	-999	1.011	6.332	-999	NaN	999	15.688	3.541	0.953468	mitochondrion.mitochondrion.mitochondrion.mitochondrion.Cytoplasm.
Q8CAY6	Acat2	Acetyl-CoA acetyltransferase, cytosolic	41271	626.644	3	VNIDGGAIALGHPLGASGcR	81.27	360	0.596419	0.568667	0.454	0.538	0.714	999	6.651	5.341	999	8.916	6.346	0.953468	mitochondrion.mitochondrion.mitochondrion.mitochondrion.Cytoplasm.
P41216	Acsl1	Long-chain-fatty-acid--CoA ligase 1	77873	1201.62	2	ALKPPcDLSMQSVEIAGTTDGIR	105.46	55	0.918488	0.716	0.269	0.784	1.095	999	13.004	3.1	999	22.573	3.331	0.779542	Plasma membrane. Plasma membrane. Plasma membrane. Mitochondrion outer membrane; Single-pass type III membrane protein. Peroxisome membrane; Single-pass type III membrane protein. Microsome membrane; Single-pass type III membrane protein. Endoplasmic
P41216	Acsl1	Long-chain-fatty-acid--CoA ligase 1	77873	801.393	3	ALKPPcDLSMQSVEIAGTTDGIR	81.99	55	0.526805	0.410667	0.351	0.404	0.477	10.33	4.049	3.33	999	10.355	4.646	0.779542	Plasma membrane. Plasma membrane. Plasma membrane. Mitochondrion outer membrane; Single-pass type III membrane protein. Peroxisome membrane; Single-pass type III membrane protein. Microsome membrane; Single-pass type III membrane protein. Endoplasmic
P41216	Acsl1	Long-chain-fatty-acid--CoA ligase 1	77873	806.737	3	ALKPPcDLSmQSVEIAGTTDGIR	65.57	55	0.820994	0.64	-999	-999	0.64	999	999	999	999	999	999	0.779542	Plasma membrane. Plasma membrane. Plasma membrane. Mitochondrion outer membrane; Single-pass type III membrane protein. Peroxisome membrane; Single-pass type III membrane protein. Microsome membrane; Single-pass type III membrane protein. Endoplasmic
P41216	Acsl1	Long-chain-fatty-acid--CoA ligase 1	77873	481.274	2	cGVEIISLK	76.71	242	0.702976	0.548	0.335	0.651	0.658	999	999	5.921	999	999	6.449	0.779542	Plasma membrane. Plasma membrane. Plasma membrane. Mitochondrion outer membrane; Single-pass type III membrane protein. Peroxisome membrane; Single-pass type III membrane protein. Microsome membrane; Single-pass type III membrane protein. Endoplasmic
P41216	Acsl1	Long-chain-fatty-acid--CoA ligase 1	77873	830.438	2	EVAELAEcIGSGLIQK	130.3	133	0.59009	0.46	-999	0.451	0.469	4.849	2.906	2.886	999	7.982	5.262	0.779542	Plasma membrane. Plasma membrane. Plasma membrane. Mitochondrion outer membrane; Single-pass type III membrane protein. Peroxisome membrane; Single-pass type III membrane protein. Microsome membrane; Single-pass type III membrane protein. Endoplasmic
P41216	Acsl1	Long-chain-fatty-acid--CoA ligase 1	77873	553.954	3	EVAELAEcIGSGLIQK	83.05	133	0.387407	0.302	0.126	0.313	0.467	999	6.328	3.424	999	6.282	5.282	0.779542	Plasma membrane. Plasma membrane. Plasma membrane. Mitochondrion outer membrane; Single-pass type III membrane protein. Peroxisome membrane; Single-pass type III membrane protein. Microsome membrane; Single-pass type III membrane protein. Endoplasmic
P41216	Acsl1	Long-chain-fatty-acid--CoA ligase 1	77873	981.481	2	GAMITHQNIINDcSGFIK	131.58	298	1.09295	0.852	-999	0.79	0.914	13.597	2.823	-999	999	7.56	1.266	0.779542	Plasma membrane. Plasma membrane. Plasma membrane. Mitochondrion outer membrane; Single-pass type III membrane protein. Peroxisome membrane; Single-pass type III membrane protein. Microsome membrane; Single-pass type III membrane protein. Endoplasmic
P41216	Acsl1	Long-chain-fatty-acid--CoA ligase 1	77873	654.635	3	GAMITHQNIINDcSGFIK	74.71	298	0.52937	0.412667	0.358	0.428	0.452	999	11.391	5.346	999	5.992	5.549	0.779542	Plasma membrane. Plasma membrane. Plasma membrane. Mitochondrion outer membrane; Single-pass type III membrane protein. Peroxisome membrane; Single-pass type III membrane protein. Microsome membrane; Single-pass type III membrane protein. Endoplasmic
P41216	Acsl1	Long-chain-fatty-acid--CoA ligase 1	77873	659.99	3	GAmITHQNIINDcSGFIK	40.87	298	-999	-999	-999	-999	-999	-999	-999	NaN	999	999	4.105	0.779542	Plasma membrane. Plasma membrane. Plasma membrane. Mitochondrion outer membrane; Single-pass type III membrane protein. Peroxisome membrane; Single-pass type III membrane protein. Microsome membrane; Single-pass type III membrane protein. Endoplasmic
P41216	Acsl1	Long-chain-fatty-acid--CoA ligase 1	77873	701.348	2	GIQVSNNGPcLGSR	87.4	109	0.662782	0.516667	0.495	0.507	0.548	999	999	999	999	999	999	0.779542	Plasma membrane. Plasma membrane. Plasma membrane. Mitochondrion outer membrane; Single-pass type III membrane protein. Peroxisome membrane; Single-pass type III membrane protein. Microsome membrane; Single-pass type III membrane protein. Endoplasmic
P41216	Acsl1	Long-chain-fatty-acid--CoA ligase 1	77873	619.772	2	GLQGSFEELcR	72.33	626	0.586241	0.457	0.435	0.465	0.471	6.744	3.905	3.46	999	4.104	3.835	0.779542	Plasma membrane. Plasma membrane. Plasma membrane. Mitochondrion outer membrane; Single-pass type III membrane protein. Peroxisome membrane; Single-pass type III membrane protein. Microsome membrane; Single-pass type III membrane protein. Endoplasmic
P41216	Acsl1	Long-chain-fatty-acid--CoA ligase 1	77873	545.312	2	KcGVEIISLK	72.93	242	0.442567	0.345	-999	0.321	0.369	999	999	5.988	999	999	999	0.779542	Plasma membrane. Plasma membrane. Plasma membrane. Mitochondrion outer membrane; Single-pass type III membrane protein. Peroxisome membrane; Single-pass type III membrane protein. Microsome membrane; Single-pass type III membrane protein. Endoplasmic
P41216	Acsl1	Long-chain-fatty-acid--CoA ligase 1	77873	880.46	3	VKPKPPEPEDLAIIcFTSGTTGNPK	79.98	275	1.12758	0.879	-999	0.812	0.946	8.684	6.984	6.347	999	6.528	5.6	0.779542	Plasma membrane. Plasma membrane. Plasma membrane. Mitochondrion outer membrane; Single-pass type III membrane protein. Peroxisome membrane; Single-pass type III membrane protein. Microsome membrane; Single-pass type III membrane protein. Endoplasmic
P41216	Acsl1	Long-chain-fatty-acid--CoA ligase 1	77873	660.592	4	VKPKPPEPEDLAIIcFTSGTTGNPK	74.05	275	0.528088	0.411667	0.36	0.393	0.482	5.921	4.451	4.017	999	4.926	4.381	0.779542	Plasma membrane. Plasma membrane. Plasma membrane. Mitochondrion outer membrane; Single-pass type III membrane protein. Peroxisome membrane; Single-pass type III membrane protein. Microsome membrane; Single-pass type III membrane protein. Endoplasmic
Q9CZ13	Uqcrc1	Cytochrome b-c1 complex subunit 1, mitochondrial	52735	648.786	2	LcTSATESEVTR	104.63	380	0.264484	0.299667	0.142	0.281	0.476	999	999	999	999	999	999	1.13302	Mitochondrion inner membrane.
Q9CZ13	Uqcrc1	Cytochrome b-c1 complex subunit 1, mitochondrial	52735	998.997	2	NALVSHLDGTTPVcEDIGR	148.68	410	0.712841	0.807667	0.485	0.825	1.113	999	13.523	4.746	999	999	8.495	1.13302	Mitochondrion inner membrane.
Q9CZ13	Uqcrc1	Cytochrome b-c1 complex subunit 1, mitochondrial	52735	666.33	3	NALVSHLDGTTPVcEDIGR	109.76	410	0.715195	0.810333	0.558	0.788	1.085	7.412	4.692	4.415	999	15.11	3.599	1.13302	Mitochondrion inner membrane.
Q9CZ13	Uqcrc1	Cytochrome b-c1 complex subunit 1, mitochondrial	52735	774.87	2	VYEEDAVPGLTPcR	91.95	268	0.481013	0.545	0.521	0.537	0.577	999	6.237	4.919	999	7.736	7.496	1.13302	Mitochondrion inner membrane.
Q9CZ13	Uqcrc1	Cytochrome b-c1 complex subunit 1, mitochondrial	52735	1340.13	2	YFYDQcPAVAGYGPIEQLPDYNR	111.19	453	0.923634	1.0465	-999	1.008	1.085	999	17.444	5.176	999	999	5.223	1.13302	Mitochondrion inner membrane.
Q9CZ13	Uqcrc1	Cytochrome b-c1 complex subunit 1, mitochondrial	52735	893.747	3	YFYDQcPAVAGYGPIEQLPDYNR	82.48	453	1.58381	1.7945	-999	1.404	2.185	999	2.778	-999	999	21.19	2.126	1.13302	Mitochondrion inner membrane.
Q91VD9	Ndufs1	NADH-ubiquinone oxidoreductase 75 kDa subunit, mitochondrial	79698	752.36	2	AVTEGAQAVEEPSIc	43.76	727	0.490771	0.56	-999	0.474	0.646	999	999	999	999	999	999	1.14106	Mitochondrion inner membrane.
Q91VD9	Ndufs1	NADH-ubiquinone oxidoreductase 75 kDa subunit, mitochondrial	79698	481.745	2	HSFcEVLK	50.84	463	0.577094	0.6585	-999	0.613	0.704	999	999	4.387	999	999	999	1.14106	Mitochondrion inner membrane.
Q91VD9	Ndufs1	NADH-ubiquinone oxidoreductase 75 kDa subunit, mitochondrial	79698	410.213	2	LSVAGNcR	61.44	75	0.744044	0.849	-999	0.849	999	999	2.503	NaN	3.295	2.105	-999	1.14106	Mitochondrion inner membrane.
Q91VD9	Ndufs1	NADH-ubiquinone oxidoreductase 75 kDa subunit, mitochondrial	79698	482.749	2	McLVEIEK	44.54	78	0.462727	0.528	0.205	0.636	0.743	999	999	3.911	999	999	999	1.14106	Mitochondrion inner membrane.
Q91VD9	Ndufs1	NADH-ubiquinone oxidoreductase 75 kDa subunit, mitochondrial	79698	490.749	2	mcLVEIEK	31.28	78	999	999	999			999	-999	NaN	-999	-999	NaN	1.14106	Mitochondrion inner membrane.
Q91VD9	Ndufs1	NADH-ubiquinone oxidoreductase 75 kDa subunit, mitochondrial	79698	733.878	2	MLFLLGADGGcITR	46.95	554	1.3781	1.5725	-999	0.98	2.165	4.975	2.23	-999	999	19.919	0.804	1.14106	Mitochondrion inner membrane.
Q91VD9	Ndufs1	NADH-ubiquinone oxidoreductase 75 kDa subunit, mitochondrial	79698	1191.55	2	VDSDNLcTEEIFPTEGAGTDLR	139.81	367	1.20107	1.3705	-999	1.336	1.405	8.943	3.557	-999	999	8.923	1.536	1.14106	Mitochondrion inner membrane.
Q91VD9	Ndufs1	NADH-ubiquinone oxidoreductase 75 kDa subunit, mitochondrial	79698	560.292	2	VVAAcAMPVMK	57.32	92	0.523635	0.5975	-999	0.4	0.795	999	5.452	3.975	999	999	5.478	1.14106	Mitochondrion inner membrane.
Q8BWT1	Acaa2	3-ketoacyl-CoA thiolase, mitochondrial	41831	1144.52	2	DAEVVLCGGTESMSQSPYcVR	107.62	128	1.08326	0.964	0.795	0.967	1.13	10.544	9.057	7.629	999	999	7.933	0.889903	mitochondrion inner membrane.Mitochondrion outer membrane.Mitochondrion.
Q8BWT1	Acaa2	3-ketoacyl-CoA thiolase, mitochondrial	41831	1116	2	DAEVVLcGGTESMSQSPYCVR	153	116,128	0.609617	0.5425	-999	0.443	0.642	8.421	3.752	2.606	999	11.725	6.923	0.889903	mitochondrion inner membrane.Mitochondrion outer membrane.Mitochondrion.
Q8BWT1	Acaa2	3-ketoacyl-CoA thiolase, mitochondrial	41831	1178.53	2	DAEVVLCGGTESMSQSPYcVR	103.46	128	0.963588	0.8575	-999	0.656	1.059	999	18.245	-999	999	15.958	5.212	0.889903	mitochondrion inner membrane.Mitochondrion outer membrane.Mitochondrion.
Q8BWT1	Acaa2	3-ketoacyl-CoA thiolase, mitochondrial	41831	973.423	2	LcGSGFQSIVSGCQEICSK	130.37	92,103,107	0.663555	0.5905	-999	0.511	0.67	999	999	15.631	999	22.514	17.682	0.889903	mitochondrion inner membrane.Mitochondrion outer membrane.Mitochondrion.
Q8BWT1	Acaa2	3-ketoacyl-CoA thiolase, mitochondrial	41831	1035.96	2	LcGSGFQSIVSGCQEICSK	158.29	92,103	0.834922	0.743	-999	0.679	0.807	999	4.096	3.698	999	29.474	15.012	0.889903	mitochondrion inner membrane.Mitochondrion outer membrane.Mitochondrion.
Q8BWT1	Acaa2	3-ketoacyl-CoA thiolase, mitochondrial	41831	1035.96	2	LcGSGFQSIVSGCQEICSK	145.5	92,107	0.966023	0.859667	0.625	0.917	1.037	999	13.262	10.952	999	13.812	9.311	0.889903	mitochondrion inner membrane.Mitochondrion outer membrane.Mitochondrion.
Q8BWT1	Acaa2	3-ketoacyl-CoA thiolase, mitochondrial	41831	1098.5	2	LcGSGFQSIVSGCQEICSK	104.31	92	0.278682	0.248	-999	0.199	0.297	999	999	5.13	999	45.559	11.942	0.889903	mitochondrion inner membrane.Mitochondrion outer membrane.Mitochondrion.
Q8BWT1	Acaa2	3-ketoacyl-CoA thiolase, mitochondrial	41831	1035.98	2	LCGSGFQSIVSGcQEICSK	110.29	103,107	0.702885	0.6255	-999	0.429	0.822	999	4.259	2.481	999	999	999	0.889903	mitochondrion inner membrane.Mitochondrion outer membrane.Mitochondrion.
Q8BWT1	Acaa2	3-ketoacyl-CoA thiolase, mitochondrial	41831	1098.51	2	LCGSGFQSIVSGCQEIcSK	37.85	107	0.702885	0.6255	-999	0.247	1.004	22.786	1.961	-999	999	14.077	11.338	0.889903	mitochondrion inner membrane.Mitochondrion outer membrane.Mitochondrion.
Q8BWT1	Acaa2	3-ketoacyl-CoA thiolase, mitochondrial	41831	1338.21	2	VVGYFVSGcDPTIMGIGPVPAINGALK	110.92	287	0.625162	0.556333	0.518	0.547	0.604	999	999	999	999	79.872	18.825	0.889903	mitochondrion inner membrane.Mitochondrion outer membrane.Mitochondrion.
Q8BWT1	Acaa2	3-ketoacyl-CoA thiolase, mitochondrial	41831	1346.21	2	VVGYFVSGcDPTImGIGPVPAINGALK	80.44	287	0.893917	0.7955	-999	0.372	1.219	999	999	-999	999	999	999	0.889903	mitochondrion inner membrane.Mitochondrion outer membrane.Mitochondrion.
Q8BWT1	Acaa2	3-ketoacyl-CoA thiolase, mitochondrial	41831	892.469	3	VVGYFVSGcDPTIMGIGPVPAINGALK	65.14	287	0.719928	0.640667	0.63	0.636	0.656	999	999	13.175	999	36.624	12.467	0.889903	mitochondrion inner membrane.Mitochondrion outer membrane.Mitochondrion.
B2RX12	Abcc3	Canalicular multispecific organic anion transporter 2	169016	613.85	2	GALVAVVGPVGcGK	48.33	664	0.499289	0.485	0.403	0.508	0.544	999	999	999	999	999	999	0.97138	Plasma membrane. Plasma membrane. Plasma membrane. Membrane; Multi-pass membrane protein.
B2RX12	Abcc3	Canalicular multispecific organic anion transporter 2	169016	1120.9	3	GSVAYVPQQAWIQNcTLQENVLFGQPMNPK	48.61	702	-999	-999	-999			NaN	NaN	NaN	999	NaN	NaN	0.97138	Plasma membrane. Plasma membrane. Plasma membrane. Membrane; Multi-pass membrane protein.
B2RX12	Abcc3	Canalicular multispecific organic anion transporter 2	169016	1031	2	IQDFLNQNELDPQcVER	79.47	614	0.543042	0.5275	-999	0.402	0.653	999	7.947	-999	999	10.946	4.5	0.97138	Plasma membrane. Plasma membrane. Plasma membrane. Membrane; Multi-pass membrane protein.
B2RX12	Abcc3	Canalicular multispecific organic anion transporter 2	169016	475.741	2	LcGSGELGSK	56.63	5	-999	-999	-999	-999	-999	999	999	999	999	999	999	0.97138	Plasma membrane. Plasma membrane. Plasma membrane. Membrane; Multi-pass membrane protein.
B2RX12	Abcc3	Canalicular multispecific organic anion transporter 2	169016	401.73	2	QLVcLAR	39.91	1431	0.766607	0.744667	0.518	0.725	0.991	999	999	999	999	999	999	0.97138	Plasma membrane. Plasma membrane. Plasma membrane. Membrane; Multi-pass membrane protein.
B2RX12	Abcc3	Canalicular multispecific organic anion transporter 2	169016	529.266	2	SSMTLcLFR	64.73	1331	0.551792	0.536	0.477	0.552	0.579	999	999	999	999	999	999	0.97138	Plasma membrane. Plasma membrane. Plasma membrane. Membrane; Multi-pass membrane protein.
Q91VA0	Acsm1	Acyl-coenzyme A synthetase ACSM1, mitochondrial	64719	786.735	3	AIVTTASLVPEVESVASEcPDLK	56.36	175	-999	-999	-999	-999	-999	999	999	NaN	999	999	999	0.891409	Mitochondrion matrix.
Q91VA0	Acsm1	Acyl-coenzyme A synthetase ACSM1, mitochondrial	64719	547.016	4	LVVSDHSHEGWLDFcSLIK	35.8	196	1.45836	1.3	1.203	1.235	1.462	999	7.098	4.299	999	999	3.692	0.891409	Mitochondrion matrix.
Q91VA0	Acsm1	Acyl-coenzyme A synthetase ACSM1, mitochondrial	64719	1268.67	2	TANVFEQIcGLQQGDHLALILPR	63.07	102	1.20483	1.074	-999	-999	1.074	999	NaN	NaN	999	999	999	0.891409	Mitochondrion matrix.
Q91VA0	Acsm1	Acyl-coenzyme A synthetase ACSM1, mitochondrial	64719	846.11	3	TANVFEQIcGLQQGDHLALILPR	102.67	102	0.533425	0.4755	-999	0.367	0.584	999	999	999	999	999	28.544	0.891409	Mitochondrion matrix.
Q91VA0	Acsm1	Acyl-coenzyme A synthetase ACSM1, mitochondrial	64719	788.398	2	VPEWWLVTVGcMR	69.65	127	0.489674	0.4365	-999	0.361	0.512	999	9.611	5.756	57.898	9.774	8.11	0.891409	Mitochondrion matrix.
Q91VA0	Acsm1	Acyl-coenzyme A synthetase ACSM1, mitochondrial	64719	776.402	2	YPITQcLAAPGVYR	99.19	310	0.767324	0.684	-999	0.534	0.834	999	7.147	2.544	999	21.018	3.281	0.891409	Mitochondrion matrix.
O35488	Slc27a2	Very long-chain acyl-CoA synthetase	70321	745.331	2	FSASQFWDDcRK	91.27	301	0.792935	0.836333	0.708	0.887	0.914	999	999	6.973	999	999	999	1.05473	mitochondrion.mitochondrion.mitochondrion.mitochondrion.Endoplasmic reticulum membrane; Multi-pass membrane protein. Peroxisome membrane; Multi-pass membrane protein.
O35488	Slc27a2	Very long-chain acyl-CoA synthetase	70321	497.208	3	FSASQFWDDcRK	51.48	301	0.997726	1.05233	0.994	1.036	1.127	9.178	5.378	4.328	999	8.594	4.956	1.05473	mitochondrion.mitochondrion.mitochondrion.mitochondrion.Endoplasmic reticulum membrane; Multi-pass membrane protein. Peroxisome membrane; Multi-pass membrane protein.
O35488	Slc27a2	Very long-chain acyl-CoA synthetase	70321	681.288	2	FSASQFWDDcR	94.09	301	0.630808	0.665333	0.579	0.693	0.724	999	19.407	9.867	999	999	999	1.05473	mitochondrion.mitochondrion.mitochondrion.mitochondrion.Endoplasmic reticulum membrane; Multi-pass membrane protein. Peroxisome membrane; Multi-pass membrane protein.
O35488	Slc27a2	Very long-chain acyl-CoA synthetase	70321	459.256	2	GEVGLLVcK	66.26	427	0.478163	0.504333	0.315	0.593	0.605	999	999	4.297	999	999	999	1.05473	mitochondrion.mitochondrion.mitochondrion.mitochondrion.Endoplasmic reticulum membrane; Multi-pass membrane protein. Peroxisome membrane; Multi-pass membrane protein.
O35488	Slc27a2	Very long-chain acyl-CoA synthetase	70321	762.864	2	LGCPMAcLNYNIR	75.38	133	0.800204	0.844	-999	0.35	1.338	999	1.545	-999	999	7.153	2.41	1.05473	mitochondrion.mitochondrion.mitochondrion.mitochondrion.Endoplasmic reticulum membrane; Multi-pass membrane protein. Peroxisome membrane; Multi-pass membrane protein.
O35488	Slc27a2	Very long-chain acyl-CoA synthetase	70321	734.355	2	LGcPMACLNYNIR	99.51	129,133	0.434234	0.458	0.379	0.433	0.562	999	999	999	999	999	999	1.05473	mitochondrion.mitochondrion.mitochondrion.mitochondrion.Endoplasmic reticulum membrane; Multi-pass membrane protein. Peroxisome membrane; Multi-pass membrane protein.
O35488	Slc27a2	Very long-chain acyl-CoA synthetase	70321	796.88	2	LGcPMACLNYNIR	76.15	129	0.803048	0.847	0.521	0.846	1.174	999	27.718	25.775	999	999	8.377	1.05473	mitochondrion.mitochondrion.mitochondrion.mitochondrion.Endoplasmic reticulum membrane; Multi-pass membrane protein. Peroxisome membrane; Multi-pass membrane protein.
O35488	Slc27a2	Very long-chain acyl-CoA synthetase	70321	796.88	2	LGCPMAcLNYNIR	89.79	133	1.19904	1.26467	0.9	1.227	1.667	999	999	8.134	999	999	8.219	1.05473	mitochondrion.mitochondrion.mitochondrion.mitochondrion.Endoplasmic reticulum membrane; Multi-pass membrane protein. Peroxisome membrane; Multi-pass membrane protein.
O35488	Slc27a2	Very long-chain acyl-CoA synthetase	70321	437.195	3	SLLHcFQCCGAK	34.84	146,149,150	0.951585	1.00367	0.792	0.916	1.303	6.727	3.659	2.715	999	7.668	3.174	1.05473	mitochondrion.mitochondrion.mitochondrion.mitochondrion.Endoplasmic reticulum membrane; Multi-pass membrane protein. Peroxisome membrane; Multi-pass membrane protein.
O35488	Slc27a2	Very long-chain acyl-CoA synthetase	70321	724.802	2	YLcNTPQKPNDR	60.39	320	0.283484	0.299	-999	-999	0.299	999	27.856	7.049	999	999	999	1.05473	mitochondrion.mitochondrion.mitochondrion.mitochondrion.Endoplasmic reticulum membrane; Multi-pass membrane protein. Peroxisome membrane; Multi-pass membrane protein.
O35488	Slc27a2	Very long-chain acyl-CoA synthetase	70321	724.851	2	YLcNTPQKPNDR	72.8	320	0.32852	0.3465	-999	0.285	0.408	999	999	999	999	999	999	1.05473	mitochondrion.mitochondrion.mitochondrion.mitochondrion.Endoplasmic reticulum membrane; Multi-pass membrane protein. Peroxisome membrane; Multi-pass membrane protein.
O35488	Slc27a2	Very long-chain acyl-CoA synthetase	70321	483.556	3	YLcNTPQKPNDR	51.71	320	0.240346	0.2535	-999	0.114	0.393	999	999	11.293	999	999	5.984	1.05473	mitochondrion.mitochondrion.mitochondrion.mitochondrion.Endoplasmic reticulum membrane; Multi-pass membrane protein. Peroxisome membrane; Multi-pass membrane protein.
Q9JJL3	Slco1b2	Solute carrier organic anion transporter family member 1B2	76678	880.724	3	KFTDEGNPEPVNNNGYScVPSDEK	78.02	677	-999	-999	-999	-999	-999	999	999	10.042	999	999	999	1.06557	Plasma membrane.Cell membrane; Multi-pass membrane protein.
Q9JJL3	Slco1b2	Solute carrier organic anion transporter family member 1B2	76678	1064.48	2	LMNIEFYDcSCVSGSGFQK	37.45	501,503	2.73374	2.913	-999	1.278	4.548	999	999	NaN	999	999	999	1.06557	Plasma membrane.Cell membrane; Multi-pass membrane protein.
Q9JJL3	Slco1b2	Solute carrier organic anion transporter family member 1B2	76678	1263.09	2	NQWEPVCGENGVTYISPcLAGCK	45.21	480,484	2.84823	3.035	-999	0.722	5.348	999	999	NaN	999	999	999	1.06557	Plasma membrane.Cell membrane; Multi-pass membrane protein.
Q9JJL3	Slco1b2	Solute carrier organic anion transporter family member 1B2	76678	1234.55	2	NQWEPVcGENGVTYISPCLAGCK	117.52	469,480,484	0.427939	0.456	-999	0.283	0.629	999	999	999	999	999	999	1.06557	Plasma membrane.Cell membrane; Multi-pass membrane protein.
Q9JJL3	Slco1b2	Solute carrier organic anion transporter family member 1B2	76678	823.377	3	NQWEPVcGENGVTYISPCLAGCK	47.43	469,480,484	0.403069	0.4295	-999	0.191	0.668	999	999	999	999	999	999	1.06557	Plasma membrane.Cell membrane; Multi-pass membrane protein.
Q9JJL3	Slco1b2	Solute carrier organic anion transporter family member 1B2	76678	483.719	2	WSVTScGAR	53.63	603	0.535862	0.571	0.367	0.548	0.798	999	999	999	999	999	999	1.06557	Plasma membrane.Cell membrane; Multi-pass membrane protein.
P32020	Scp2	Non-specific lipid-transfer protein	59088	985.473	2	ADcTITMADSDLLALMTGK	149.96	495	0.386057	0.279	-999	0.192	0.366	999	29.666	11.305	999	999	999	0.722692	mitochondrion.mitochondrion.mitochondrion.mitochondrion.Plasma membrane.Cytoplasm.
P32020	Scp2	Non-specific lipid-transfer protein	59088	657.312	3	ADcTITMADSDLLALMTGK	67.25	495	0.719532	0.52	0.268	0.573	0.719	999	999	999	999	999	999	0.722692	mitochondrion.mitochondrion.mitochondrion.mitochondrion.Plasma membrane.Cytoplasm.
P32020	Scp2	Non-specific lipid-transfer protein	59088	1539.23	2	ALEDAQIPYSAVEQAcVGYVYGDSTSGQR	84.7	61	-999	-999	-999	-999	-999	999	999	3.288	999	999	999	0.722692	mitochondrion.mitochondrion.mitochondrion.mitochondrion.Plasma membrane.Cytoplasm.
P32020	Scp2	Non-specific lipid-transfer protein	59088	1026.48	3	ALEDAQIPYSAVEQAcVGYVYGDSTSGQR	102.62	61	0.600532	0.434	-999	-999	0.434	999	999	1.837	999	999	999	0.722692	mitochondrion.mitochondrion.mitochondrion.mitochondrion.Plasma membrane.Cytoplasm.
P32020	Scp2	Non-specific lipid-transfer protein	59088	1062.54	2	GHPLGATGLAQcAELCWQLR	74.64	365,369	1.08483	0.784	-999	0.371	1.197	999	7.137	-999	999	999	999	0.722692	mitochondrion.mitochondrion.mitochondrion.mitochondrion.Plasma membrane.Cytoplasm.
P32020	Scp2	Non-specific lipid-transfer protein	59088	708.684	3	GHPLGATGLAQcAELCWQLR	101.01	365,369	0.213784	0.1545	-999	0.119	0.19	999	999	999	999	999	24.737	0.722692	mitochondrion.mitochondrion.mitochondrion.mitochondrion.Plasma membrane.Cytoplasm.
P32020	Scp2	Non-specific lipid-transfer protein	59088	750.367	3	GHPLGATGLAQcAELCWQLR	70.93	365	1.17708	0.850667	0.555	0.936	1.061	8.424	6.989	5.32	999	5.526	5.376	0.722692	mitochondrion.mitochondrion.mitochondrion.mitochondrion.Plasma membrane.Cytoplasm.
P32020	Scp2	Non-specific lipid-transfer protein	59088	750.373	3	GHPLGATGLAQCAELcWQLR	81.15	369	0.817776	0.591	-999	0.537	0.645	5.39	4.8	4.236	999	999	5.712	0.722692	mitochondrion.mitochondrion.mitochondrion.mitochondrion.Plasma membrane.Cytoplasm.
P32020	Scp2	Non-specific lipid-transfer protein	59088	1049.53	2	KADcTITMADSDLLALMTGK	124.88	495	1.03456	0.747667	0.391	0.808	1.044	999	999	999	999	999	5.289	0.722692	mitochondrion.mitochondrion.mitochondrion.mitochondrion.Plasma membrane.Cytoplasm.
P32020	Scp2	Non-specific lipid-transfer protein	59088	700.01	3	KADcTITMADSDLLALMTGK	118.2	495	0.803939	0.581	-999	0.424	0.738	999	15.416	11.569	999	999	9.539	0.722692	mitochondrion.mitochondrion.mitochondrion.mitochondrion.Plasma membrane.Cytoplasm.
P32020	Scp2	Non-specific lipid-transfer protein	59088	1439.72	3	SKPVFDFLTILQcCPTSDGAAAAILSSEEFVQQYGLQSK	48.31	224	999	999	999			999	NaN	NaN	NaN	NaN	NaN	0.722692	mitochondrion.mitochondrion.mitochondrion.mitochondrion.Plasma membrane.Cytoplasm.
Q9DCS3	Mecr	Trans-2-enoyl-CoA reductase, mitochondrial	40317	650.889	2	ELILTLcNLIR	30.9	332	-999	-999	-999	-999	999	999	NaN	NaN	999	999	NaN	0.87094	Mitochondrion.
Q80XN0	Bdh1	D-beta-hydroxybutyrate dehydrogenase, mitochondrial	38260	850.447	2	AILITGcDSGFGFSLAK	68.49	63	0.957456	1.03467	0.264	1.212	1.628	1.283	1.129	0.582	1.399	1.298	0.82	1.08064	mitochondrion inner membrane.Mitochondrion matrix.
Q80XN0	Bdh1	D-beta-hydroxybutyrate dehydrogenase, mitochondrial	38260	622.283	2	FGVEAFSDcLR	89.17	221	0.494768	0.534667	0.518	0.522	0.564	9.883	3.032	2.949	999	4.919	4.293	1.08064	mitochondrion inner membrane.Mitochondrion matrix.
Q80XN0	Bdh1	D-beta-hydroxybutyrate dehydrogenase, mitochondrial	38260	593.312	2	GFLVFAGcLMK	60.31	86	0.586689	0.634	0.575	0.614	0.713	8.175	5.723	3.808	999	22.802	2.983	1.08064	mitochondrion inner membrane.Mitochondrion matrix.
Q80XN0	Bdh1	D-beta-hydroxybutyrate dehydrogenase, mitochondrial	38260	601.31	2	GFLVFAGcLmK	29.96	86	0.939257	1.015	-999	0.861	1.169	3.693	2.633	-999	999	999	1.909	1.08064	mitochondrion inner membrane.Mitochondrion matrix.
Q80XN0	Bdh1	D-beta-hydroxybutyrate dehydrogenase, mitochondrial	38260	1088.17	3	METYcNSGSTDTSSVINAVTHALTAATPYTR	89.6	288	1.02162	1.104	-999	0.537	1.671	999	1.909	-999	999	999	1.095	1.08064	mitochondrion inner membrane.Mitochondrion matrix.
Q80XN0	Bdh1	D-beta-hydroxybutyrate dehydrogenase, mitochondrial	38260	406.203	2	SPYcITK	38.71	209	0.328046	0.3545	-999	0.205	0.504	999	999	4.016	999	3.645	3.286	1.08064	mitochondrion inner membrane.Mitochondrion matrix.
Q80XN0	Bdh1	D-beta-hydroxybutyrate dehydrogenase, mitochondrial	38260	721.006	3	SPYCITKFGVEAFSDcLR	29.34	221	0.838854	0.9065	-999	0.68	1.133	999	5.224	-999	999	999	3.074	1.08064	mitochondrion inner membrane.Mitochondrion matrix.
Q80XN0	Bdh1	D-beta-hydroxybutyrate dehydrogenase, mitochondrial	38260	803.391	2	TIQLNVcNSEEVEK	98.51	115	0.370768	0.400667	0.317	0.331	0.554	999	999	11.947	999	12.93	5.257	1.08064	mitochondrion inner membrane.Mitochondrion matrix.
Q9EQ20	Aldh6a1	Methylmalonate-semialdehyde dehydrogenase [acylating], mitochondrial	57878	437.194	3	AEMDAAVEScKR	34.45	86	0.635009	0.401	0.204	0.288	0.711	999	1.996	1.173	9.007	8.166	5.398	0.631487	Mitochondrion.
Q9EQ20	Aldh6a1	Methylmalonate-semialdehyde dehydrogenase [acylating], mitochondrial	57878	577.247	2	AEMDAAVEScK	98.72	86	1.56298	0.987	-999	-999	0.987	999	999	999	999	999	9.675	0.631487	Mitochondrion.
Q9EQ20	Aldh6a1	Methylmalonate-semialdehyde dehydrogenase [acylating], mitochondrial	57878	525.27	2	VcNLIDSGTK	73.56	368	1.33811	0.845	0.805	0.834	0.896	999	999	999	999	999	999	0.631487	Mitochondrion.
P47738	Aldh2	Aldehyde dehydrogenase, mitochondrial	56502	888.458	3	HEPVGVcGQIIPWNFPLLMQAWK	59.96	181	0.469526	0.334	-999	0.222	0.446	999	999	999	999	999	999	0.711355	Mitochondrion matrix.
P47738	Aldh2	Aldehyde dehydrogenase, mitochondrial	56502	969.144	3	KTFPTVNPSTGEVIcQVAEGNKEDVDK	100.76	68	1.41912	1.0095	-999	0.648	1.371	999	7.556	-999	999	999	5.479	0.711355	Mitochondrion matrix.
P47738	Aldh2	Aldehyde dehydrogenase, mitochondrial	56502	727.104	4	KTFPTVNPSTGEVIcQVAEGNKEDVDK	127.58	68	1.20849	0.859667	0.697	0.827	1.055	6.014	4.464	3.967	999	4.024	3.047	0.711355	Mitochondrion matrix.
P47738	Aldh2	Aldehyde dehydrogenase, mitochondrial	56502	773.725	3	KTFPTVNPSTGEVIcQVAEGNK	56.69	68	0.902503	0.642	-999	0.534	0.75	999	999	999	999	999	999	0.711355	Mitochondrion matrix.
P47738	Aldh2	Aldehyde dehydrogenase, mitochondrial	56502	502.219	2	LLcGGGAAADR	70.19	388	1.13656	0.8085	-999	0.718	0.899	2.981	2.781	2.374	999	3.035	2.895	0.711355	Mitochondrion matrix.
P47738	Aldh2	Aldehyde dehydrogenase, mitochondrial	56502	502.254	2	LLcGGGAAADR	77.96	388	0.345116	0.2455	-999	0.24	0.251	2.919	2.792	2.409	999	3.018	2.92	0.711355	Mitochondrion matrix.
P47738	Aldh2	Aldehyde dehydrogenase, mitochondrial	56502	926.451	3	TFPTVNPSTGEVIcQVAEGNKEDVDK	105.76	68	1.12274	0.798667	0.577	0.808	1.011	6.336	3.836	3.37	999	3.703	3.594	0.711355	Mitochondrion matrix.
P47738	Aldh2	Aldehyde dehydrogenase, mitochondrial	56502	1096.05	2	TFPTVNPSTGEVIcQVAEGNK	93.23	68	1.1696	0.832	-999	-999	0.832	999	10.274	6.94	999	999	4.426	0.711355	Mitochondrion matrix.
Q99LB7	Sardh	Sarcosine dehydrogenase, mitochondrial	101618	971.475	3	AADWLFSADVNRPPGSTVYTcMLNQR	40.59	610	0.844668	0.7285	-999	0.612	0.845	999	999	NaN	999	999	999	0.862469	Mitochondrion matrix.
Q99LB7	Sardh	Sarcosine dehydrogenase, mitochondrial	101618	454.736	2	AScLPVYR	74.72	745	1.09608	0.945333	0.872	0.979	0.985	999	999	999	999	999	999	0.862469	Mitochondrion matrix.
Q99LB7	Sardh	Sarcosine dehydrogenase, mitochondrial	101618	657.317	3	DPLHEELLGQGcVFQER	41.35	498	0.806985	0.696	0.078	0.621	1.389	18.484	3.001	0.256	999	6.042	1.675	0.862469	Mitochondrion matrix.
Q99LB7	Sardh	Sarcosine dehydrogenase, mitochondrial	101618	715.878	2	GAQVIENcAVTGIR	86.22	236	0.640603	0.5525	-999	0.436	0.669	999	3.581	3.521	999	999	999	0.862469	Mitochondrion matrix.
Q99LB7	Sardh	Sarcosine dehydrogenase, mitochondrial	101618	1241.26	3	SLYPLMNVDDLYGTLYVPQDGTMDPAGTcTTLTR	38.48	218	3.76593	3.248	-999	3.248		999	NaN	NaN	999	999	NaN	0.862469	Mitochondrion matrix.
Q99LB7	Sardh	Sarcosine dehydrogenase, mitochondrial	101618	650.311	4	STVcGPESFTPDHKPLMGEAPELR	45.44	382	0.730847	0.630333	0.276	0.703	0.912	999	999	4.779	999	999	999	0.862469	Mitochondrion matrix.
O35423	Agxt	Serine--pyruvate aminotransferase, mitochondrial	45786	525.74	2	LWGcEGETR	54.62	275	0.509752	0.504333	0.408	0.437	0.668	999	999	5.004	999	999	999	0.989369	Mitochondrion matrix. Peroxisome.
O35423	Agxt	Serine--pyruvate aminotransferase, mitochondrial	45786	870.468	2	VIHHTTPVTSLYcLR	35.06	293	0.962735	0.9525	-999	0.609	1.296	999	999	NaN	999	999	999	0.989369	Mitochondrion matrix. Peroxisome.
O35423	Agxt	Serine--pyruvate aminotransferase, mitochondrial	45786	580.641	3	VIHHTTPVTSLYcLR	69.45	293	0.523229	0.517667	0.313	0.435	0.805	999	7.169	5.443	999	999	999	0.989369	Mitochondrion matrix. Peroxisome.
Q8C196	Cps1	Carbamoyl-phosphate synthase [ammonia], mitochondrial	164514	1295.17	2	AERPDGLILGMGGQTALNcGVELFK	70.16	516	0.80494	0.807	-999	0.504	1.11	999	999	1.965	999	999	999	1.00256	mitochondrion inner membrane.Mitochondrion. Nucleus, nucleolus.
Q8C196	Cps1	Carbamoyl-phosphate synthase [ammonia], mitochondrial	164514	863.772	3	AERPDGLILGMGGQTALNcGVELFK	115.1	516	0.0778009	0.078	-999	-999	0.078	999	12.301	10.926	999	138.257	7.78	1.00256	mitochondrion inner membrane.Mitochondrion. Nucleus, nucleolus.
Q8C196	Cps1	Carbamoyl-phosphate synthase [ammonia], mitochondrial	164514	869.107	3	AERPDGLILGmGGQTALNcGVELFK	81.33	516	0.630886	0.6325	-999	0.54	0.725	5.99	3.772	2.159	999	999	8.006	1.00256	mitochondrion inner membrane.Mitochondrion. Nucleus, nucleolus.
Q8C196	Cps1	Carbamoyl-phosphate synthase [ammonia], mitochondrial	164514	546.283	2	cLGLTEAQTR	68.45	920	0.761053	0.763	0.641	0.809	0.839	999	999	999	999	999	999	1.00256	mitochondrion inner membrane.Mitochondrion. Nucleus, nucleolus.
Q8C196	Cps1	Carbamoyl-phosphate synthase [ammonia], mitochondrial	164514	1564.71	3	DADDNcVTVCNMENVDAMGVHTGDSVVVAPAQTLSNAEFQMLR	43.76	644	NaN	NaN				NaN	NaN	NaN	NaN	NaN	NaN	1.00256	mitochondrion inner membrane.Mitochondrion. Nucleus, nucleolus.
Q8C196	Cps1	Carbamoyl-phosphate synthase [ammonia], mitochondrial	164514	1564.71	3	DADDNCVTVcNMENVDAMGVHTGDSVVVAPAQTLSNAEFQMLR	43.53	648	NaN	NaN				NaN	NaN	NaN	NaN	NaN	NaN	1.00256	mitochondrion inner membrane.Mitochondrion. Nucleus, nucleolus.
Q8C196	Cps1	Carbamoyl-phosphate synthase [ammonia], mitochondrial	164514	672.85	2	GNDVLVIEcNLR	73.61	1256	0.351434	0.352333	0.177	0.426	0.454	999	7.113	2.455	999	999	999	1.00256	mitochondrion inner membrane.Mitochondrion. Nucleus, nucleolus.
Q8C196	Cps1	Carbamoyl-phosphate synthase [ammonia], mitochondrial	164514	700.853	2	GNPTKVVAVDcGIK	42.67	225	-999	-999	-999	-999	-999	NaN	NaN	NaN	999	999	999	1.00256	mitochondrion inner membrane.Mitochondrion. Nucleus, nucleolus.
Q8C196	Cps1	Carbamoyl-phosphate synthase [ammonia], mitochondrial	164514	1160.93	3	ILDIYHQEAcNGCIISVGGQIPNNLAVPLYK	34.62	1049	1.22686	1.23	-999	0.799	1.661	999	999	NaN	999	999	999	1.00256	mitochondrion inner membrane.Mitochondrion. Nucleus, nucleolus.
Q8C196	Cps1	Carbamoyl-phosphate synthase [ammonia], mitochondrial	164514	673.802	2	McHPSVDGFTPR	67.97	816	0.494402	0.495667	0.427	0.463	0.597	999	4.693	4.194	999	999	7.823	1.00256	mitochondrion inner membrane.Mitochondrion. Nucleus, nucleolus.
Q8C196	Cps1	Carbamoyl-phosphate synthase [ammonia], mitochondrial	164514	681.816	2	mcHPSVDGFTPR	36.25	816	1.66906	1.67333	0.978	1.505	2.537	999	0.989	0.771	999	999	0.696	1.00256	mitochondrion inner membrane.Mitochondrion. Nucleus, nucleolus.
Q8C196	Cps1	Carbamoyl-phosphate synthase [ammonia], mitochondrial	164514	449.532	3	McHPSVDGFTPR	81.6	816	0.30472	0.3055	-999	0.305	0.306	999	3.806	2.94	999	999	999	1.00256	mitochondrion inner membrane.Mitochondrion. Nucleus, nucleolus.
Q8C196	Cps1	Carbamoyl-phosphate synthase [ammonia], mitochondrial	164514	454.867	3	mcHPSVDGFTPR	43.48	816	0.834864	0.837	-999	-999	0.837	999	999	999	999	999	5.881	1.00256	mitochondrion inner membrane.Mitochondrion. Nucleus, nucleolus.
Q8C196	Cps1	Carbamoyl-phosphate synthase [ammonia], mitochondrial	164514	1239.66	2	SAYALGGLGSGIcPNKETLIDLGTK	124.7	600	0.627395	0.629	-999	0.478	0.78	999	999	999	999	999	16.396	1.00256	mitochondrion inner membrane.Mitochondrion. Nucleus, nucleolus.
Q8C196	Cps1	Carbamoyl-phosphate synthase [ammonia], mitochondrial	164514	826.765	3	SAYALGGLGSGIcPNKETLIDLGTK	101.44	600	0.710183	0.712	-999	0.701	0.723	19.195	9.898	9.003	999	7.463	7.422	1.00256	mitochondrion inner membrane.Mitochondrion. Nucleus, nucleolus.
Q8C196	Cps1	Carbamoyl-phosphate synthase [ammonia], mitochondrial	164514	754.377	2	SAYALGGLGSGIcPNK	149.91	600	0.76338	0.765333	0.716	0.764	0.816	3.269	2.553	2.285	999	2.736	2.197	1.00256	mitochondrion inner membrane.Mitochondrion. Nucleus, nucleolus.
Q8C196	Cps1	Carbamoyl-phosphate synthase [ammonia], mitochondrial	164514	846.379	2	TSAcFEPSLDYMVTK	101.15	761	0.659978	0.661667	0.601	0.691	0.693	5.398	3.788	2.78	999	3.887	3.225	1.00256	mitochondrion inner membrane.Mitochondrion. Nucleus, nucleolus.
Q8C196	Cps1	Carbamoyl-phosphate synthase [ammonia], mitochondrial	164514	854.389	2	TSAcFEPSLDYmVTK	87.21	761	0.807933	0.81	-999	0.712	0.908	999	999	3.028	999	7.203	6.873	1.00256	mitochondrion inner membrane.Mitochondrion. Nucleus, nucleolus.
Q8C196	Cps1	Carbamoyl-phosphate synthase [ammonia], mitochondrial	164514	1165.54	3	TVVVNcNPETVSTDFDECDKLYFEELSLER	79.86	1015,1027	0.53031	0.531667	0.201	0.542	0.852	999	23.839	11.461	999	999	7.111	1.00256	mitochondrion inner membrane.Mitochondrion. Nucleus, nucleolus.
Q8C196	Cps1	Carbamoyl-phosphate synthase [ammonia], mitochondrial	164514	1107.98	2	TVVVNcNPETVSTDFDECDK	101.11	1015,1027	1.14806	1.151	1.086	1.095	1.272	999	5.209	4.642	999	10.759	3.573	1.00256	mitochondrion inner membrane.Mitochondrion. Nucleus, nucleolus.
Q8C196	Cps1	Carbamoyl-phosphate synthase [ammonia], mitochondrial	164514	1207.22	3	TVVVNcNPETVSTDFDECDKLYFEELSLER	79.4	1015	0.520668	0.522	-999	-999	0.522	18.644	3.144	0.425	999	999	3.354	1.00256	mitochondrion inner membrane.Mitochondrion. Nucleus, nucleolus.
Q8C196	Cps1	Carbamoyl-phosphate synthase [ammonia], mitochondrial	164514	1170.49	2	TVVVNcNPETVSTDFDECDK	126.58	1015	0.610771	0.612333	0.507	0.642	0.688	18.816	16.217	8.98	999	21.454	6.763	1.00256	mitochondrion inner membrane.Mitochondrion. Nucleus, nucleolus.
Q8C196	Cps1	Carbamoyl-phosphate synthase [ammonia], mitochondrial	164514	1207.22	3	TVVVNCNPETVSTDFDEcDKLYFEELSLER	51.61	1027	0.543609	0.545	-999	-999	0.545	999	NaN	NaN	999	999	999	1.00256	mitochondrion inner membrane.Mitochondrion. Nucleus, nucleolus.
Q8C196	Cps1	Carbamoyl-phosphate synthase [ammonia], mitochondrial	164514	452.216	2	VVAVDcGIK	61.99	225	0.470297	0.4715	-999	0.359	0.584	999	999	1.687	999	999	999	1.00256	mitochondrion inner membrane.Mitochondrion. Nucleus, nucleolus.
Q8C196	Cps1	Carbamoyl-phosphate synthase [ammonia], mitochondrial	164514	452.242	2	VVAVDcGIK	74.85	225	0.380028	0.381	0.279	0.306	0.558	999	999	999	999	999	999	1.00256	mitochondrion inner membrane.Mitochondrion. Nucleus, nucleolus.
Q8C196	Cps1	Carbamoyl-phosphate synthase [ammonia], mitochondrial	164514	1213.56	2	CEMASTGEVAcFGEGIHTAFLK	142	1337	0.718661	0.7205	-999	0.691	0.75	9.471	2.44	2.352	999	20.887	3.518	1.00256	mitochondrion inner membrane.Mitochondrion. Nucleus, nucleolus.
Q8C196	Cps1	Carbamoyl-phosphate synthase [ammonia], mitochondrial	164514	809.366	3	CEMASTGEVAcFGEGIHTAFLK	75.86	1337	0.919148	0.9215	-999	0.768	1.075	999	3.155	-999	999	999	999	1.00256	mitochondrion inner membrane.Mitochondrion. Nucleus, nucleolus.
A2AN08	Ubr4	E3 ubiquitin-protein ligase UBR4	571927	619.339	2	VcLNLPYFLR	47.38	260	0.74864	0.712333	0.399	0.522	1.216	999	7.888	2.493	999	999	999	0.951503	Membrane; Multi-pass membrane protein. Cytoplasm. Cytoplasm, cytoskeleton . Nucleus.
A2AS89	Agmat	Agmatinase, mitochondrial	38231	1111.26	3	EAYQNVLAAGcIPLTLGGDQTITYPILQAVAK	63.43	159	0.298739	0.2855	-999	0.174	0.397	999	4.246	1.278	999	999	5.65	0.955684	Mitochondrion.
A2AS89	Agmat	Agmatinase, mitochondrial	38231	1223.65	2	VADLGNVNVNLYNLQDScLLIR	90.35	144	0.698453	0.6675	-999	0.653	0.682	999	999	999	999	999	999	0.955684	Mitochondrion.
A2AS89	Agmat	Agmatinase, mitochondrial	38231	597.289	2	VVLAEDcWMK	55.22	256	0.736646	0.704	0.587	0.741	0.784	999	999	999	999	10.018	5.547	0.955684	Mitochondrion.
A2ASZ8	Slc25a25	Calcium-binding mitochondrial carrier protein SCaMC-2	52587	835.903	2	SNNMcIVGGFTQMIR	67.06	225	0.662574	0.766	0.266	0.356	1.676	999	999	999	999	999	999	1.1561	Mitochondrion inner membrane; Multi-pass membrane protein.
A2ASZ8	Slc25a25	Calcium-binding mitochondrial carrier protein SCaMC-2	52587	651.294	2	TGQYSGMLDcAR	46.63	322	2.8282	3.26967	0.133	4.788	4.888	999	999	999	999	999	999	1.1561	Mitochondrion inner membrane; Multi-pass membrane protein.
A2ATU0	Dhtkd1	Probable 2-oxoglutarate dehydrogenase E1 component DHKTD1, mitochondrial	102728	604.818	2	DVIVDLLcYR	53.35	430	1.76718	1.70067	0.233	0.691	4.178	3.185	2.145	0.538	999	2.058	1.982	0.962364	Mitochondrion.
A2ATU0	Dhtkd1	Probable 2-oxoglutarate dehydrogenase E1 component DHKTD1, mitochondrial	102728	668.87	2	KDVIVDLLcYR	54.9	430	0.68737	0.6615	-999	0.294	1.029	1.01	0.725	NaN	999	999	0.966	0.962364	Mitochondrion.
A2ATU0	Dhtkd1	Probable 2-oxoglutarate dehydrogenase E1 component DHKTD1, mitochondrial	102728	434.733	2	TLIFcSGK	43.82	809	0.940393	0.905	-999	0.82	0.99	999	999	NaN	999	999	999	0.962364	Mitochondrion.
A2BDX3	Mocs3	Adenylyltransferase and sulfurtransferase MOCS3	49344	661.334	2	LNSAVEcVAYPR	75.6	154	1.471	1.471	-999	-999	1.471	999	NaN	NaN	999	999	999	N/A	Cytoplasm.
A3KMP2	Ttc38	Tetratricopeptide repeat protein 38	52190	623.819	2	AcDLWEQILR	48.66	124	1.44208	1.537	-999	0.557	2.517	999	999	NaN	999	999	999	1.06582	Unknown.
A8C756	Thada	Thyroid adenoma-associated protein homolog	217150	423.744	2	LLAcLEGK	40.17	1910	0.495667	0.495667	0.332	0.56	0.595	999	999	2.197	999	999	19.155	N/A	Unknown.
B1AR13	Cisd3	CDGSH iron sulfur domain-containing protein 3, mitochondrial	15666	491.897	3	ATQRPPYcDGTHK	30.03	119	NaN	NaN				NaN	NaN	NaN	NaN	NaN	NaN	0.911783	Mitochondrion.
B1AR13	Cisd3	CDGSH iron sulfur domain-containing protein 3, mitochondrial	15666	528.23	3	NQPFcDGSHFFQR	54.17	81	0.83207	0.758667	0.742	0.758	0.776	999	999	999	999	999	999	0.911783	Mitochondrion.
O08573	Lgals9	Galectin-9	40010	433.878	3	cGGDIAFHLNPR	39.22	258	1.0626	1.11767	0.491	0.869	1.993	999	999	999	999	999	999	1.05182	Cytoplasm. Secreted.
O08573	Lgals9	Galectin-9	40010	673.32	2	FEEGGYVVcNTK	42.3	73	0.80432	0.846	-999	-999	0.846	999	999	-999	999	999	999	1.05182	Cytoplasm. Secreted.
O08573	Lgals9	Galectin-9	40010	720.371	2	GMPFELcFLVQR	78.38	101	0.360328	0.379	-999	0.268	0.49	999	999	999	999	999	999	1.05182	Cytoplasm. Secreted.
O08573	Lgals9	Galectin-9	40010	857.959	2	VPYHLVDTIAVSGcLK	31.36	138	-999	-999	-999	-999	-999	-999	-999	-999	999	4.04	2.074	1.05182	Cytoplasm. Secreted.
O08573	Lgals9	Galectin-9	40010	572.305	3	VPYHLVDTIAVSGcLK	59.34	138	0.373321	0.392667	0.327	0.393	0.458	18.122	2.223	1.655	999	12.25	2.529	1.05182	Cytoplasm. Secreted.
O08601	Mttp	Microsomal triglyceride transfer protein large subunit	99080	661.321	3	FLYAcGFATHPDEELLR	46.73	397	1.46868	1.66333	0.944	2.001	2.045	999	999	999	999	999	10.993	1.13254	Plasma membrane.Isoform 1: Endoplasmic reticulum.
O08709	Prdx6	Peroxiredoxin-6	24855	669.819	2	DFTPVcTTELGR	77.57	47	0.302413	0.295333	0.192	0.237	0.457	8.918	7.27	6.436	999	6.334	5.204	0.976589	mitochondrion.mitochondrion.mitochondrion.mitochondrion.Cytoplasm. Lysosome. Cytoplasmic vesicle.
O08715	Akap1	A kinase anchor protein 1, mitochondrial	92107	569.342	2	SIPLGcPLLPK	32.79	143	0.632405	0.558	0.297	0.583	0.794	999	999	3.764	999	999	3.042	0.882346	Isoform 2: Endoplasmic reticulum.Isoform 4: Endoplasmic reticulum.Isoform 1: Mitochondrion outer membrane.Isoform 3: Mitochondrion outer membrane.Isoform 5: Mitochondrion outer membrane.Isoform 6: Mitochondrion outer membrane.
O08715	Akap1	A kinase anchor protein 1, mitochondrial	92107	770.391	2	TYVScLSSPLSGPTK	76.79	392	0.494137	0.436	-999	-999	0.436	5.816	1.044	-999	10.278	6.445	3.74	0.882346	Isoform 2: Endoplasmic reticulum.Isoform 4: Endoplasmic reticulum.Isoform 1: Mitochondrion outer membrane.Isoform 3: Mitochondrion outer membrane.Isoform 5: Mitochondrion outer membrane.Isoform 6: Mitochondrion outer membrane.
O08749	Dld	Dihydrolipoyl dehydrogenase, mitochondrial	54238	853.424	2	NETLGGTcLNVGCIPSK	103.51	80,85	1.49697	1.33867	1.076	1.107	1.833	999	10.048	4.677	999	4.621	2.454	0.894252	Mitochondrion matrix.
O08749	Dld	Dihydrolipoyl dehydrogenase, mitochondrial	54238	915.942	2	NETLGGTcLNVGCIPSK	39.44	80	0.837199	0.748667	0.646	0.687	0.913	10.782	2.903	1.872	999	3.25	1.33	0.894252	Mitochondrion matrix.
O08749	Dld	Dihydrolipoyl dehydrogenase, mitochondrial	54238	489.916	3	VcHAHPTLSEAFR	31.08	484	0.609448	0.545	0.447	0.57	0.618	3.364	1.946	1.227	999	5.283	3.249	0.894252	Mitochondrion matrix.
O08756	Hsd17b10	3-hydroxyacyl-CoA dehydrogenase type-2	27402	833.415	2	LGEScIFAPANVTSEK	48.65	58	1.08305	1.0935	-999	0.666	1.521	999	8.022	-999	999	3.883	2.05	1.00965	mitochondrion inner membrane.Mitochondrion.
O08807	Prdx4	Peroxiredoxin-4	31033	930.131	3	SINTEVVAcSVDSQFTHLAWINTPR	37.17	151	0.863333	1.056	-999	1.056		2.462	-999	NaN	999	2.252	NaN	1.22317	mitochondrion.mitochondrion.mitochondrion.mitochondrion.Cytoplasm. Secreted.
O08914	Faah	Fatty-acid amide hydrolase 1	63180	540.281	2	ALLcEDLFR	67.93	299	0.469793	0.491	-999	-999	0.491	999	6.258	5.916	999	999	9.564	1.04514	Endoplasmic reticulum membrane; Single-pass membrane protein. Golgi apparatus membrane; Single-pass membrane protein.
O08914	Faah	Fatty-acid amide hydrolase 1	63180	547.764	2	DVDSLALcMK	74.49	293	0.514763	0.538	-999	-999	0.538	999	5.252	4.265	999	999	999	1.04514	Endoplasmic reticulum membrane; Single-pass membrane protein. Golgi apparatus membrane; Single-pass membrane protein.
O08914	Faah	Fatty-acid amide hydrolase 1	63180	589.956	3	FPSAFcGICGLKPTGNR	53.89	249,252	0.860171	0.899	0.505	0.703	1.489	999	999	10.14	999	999	3.573	1.04514	Endoplasmic reticulum membrane; Single-pass membrane protein. Golgi apparatus membrane; Single-pass membrane protein.
O08914	Faah	Fatty-acid amide hydrolase 1	63180	851.956	2	GDFVDPcLGDLVLVLK	43.29	400	1.17113	1.224	-999	1.224		999	NaN	NaN	999	999	NaN	1.04514	Endoplasmic reticulum membrane; Single-pass membrane protein. Golgi apparatus membrane; Single-pass membrane protein.
O08914	Faah	Fatty-acid amide hydrolase 1	63180	1197.64	2	GIGLPVAVQcVALPWQEELCLR	35.85	551,561	0.445873	0.466	-999	0.352	0.58	999	999	NaN	999	999	999	1.04514	Endoplasmic reticulum membrane; Single-pass membrane protein. Golgi apparatus membrane; Single-pass membrane protein.
O08914	Faah	Fatty-acid amide hydrolase 1	63180	1144.03	2	GTNcVTSYLTDCETQLSQAPR	111.27	113,121	0.683161	0.714	-999	0.478	0.95	999	3.125	-999	999	999	3.07	1.04514	Endoplasmic reticulum membrane; Single-pass membrane protein. Golgi apparatus membrane; Single-pass membrane protein.
O08914	Faah	Fatty-acid amide hydrolase 1	63180	1206.56	2	GTNcVTSYLTDCETQLSQAPR	53.44	113	0.731959	0.765	-999	0.512	1.018	999	999	NaN	999	999	999	1.04514	Endoplasmic reticulum membrane; Single-pass membrane protein. Golgi apparatus membrane; Single-pass membrane protein.
O08914	Faah	Fatty-acid amide hydrolase 1	63180	611.809	2	LAAFLNSMcPR	86.47	437	0.508384	0.531333	0.349	0.4	0.845	999	21.199	5.2	999	7.085	6.868	1.04514	Endoplasmic reticulum membrane; Single-pass membrane protein. Golgi apparatus membrane; Single-pass membrane protein.
O08914	Faah	Fatty-acid amide hydrolase 1	63180	619.812	2	LAAFLNSmcPR	37.44	437	-999	-999	-999	-999		NaN	NaN	NaN	999	999	NaN	1.04514	Endoplasmic reticulum membrane; Single-pass membrane protein. Golgi apparatus membrane; Single-pass membrane protein.
O08917	Flot1	Flotillin-1	47484	706.845	2	EMLAAAcQMFLGK	72.4	85	0.612975	0.709	-999	0.695	0.723	999	999	999	999	999	999	1.15665	Plasma membrane. Plasma membrane. Plasma membrane. Cell membrane; Peripheral membrane protein. Membrane, caveola; Peripheral membrane protein. Melanosome. Endosome.
O08917	Flot1	Flotillin-1	47484	722.414	2	VFVLPcIQQIQR	76.01	34	0.72508	0.838667	0.801	0.801	0.914	999	999	999	999	999	999	1.15665	Plasma membrane. Plasma membrane. Plasma membrane. Cell membrane; Peripheral membrane protein. Membrane, caveola; Peripheral membrane protein. Melanosome. Endosome.
O08917	Flot1	Flotillin-1	47484	704.851	2	VSAQcLSEIEMAK	72.9	203	0.765715	0.885667	0.574	1.003	1.08	999	2.435	0.994	999	999	0.895	1.15665	Plasma membrane. Plasma membrane. Plasma membrane. Cell membrane; Peripheral membrane protein. Membrane, caveola; Peripheral membrane protein. Melanosome. Endosome.
O08997	Atox1	Copper transport protein ATOX1	7334	649.319	3	VcIDSEHSSDTLLATLNK	38.26	41	0.840319	0.846333	0.506	0.937	1.096	8.523	3.173	1.479	999	2.777	0.895	1.00716	Cytosol.
O09158	Cyp3a25	Cytochrome P450 3A25	58084	559.76	2	EcYSVFTNR	51.72	98	-999	-999	-999			NaN	NaN	NaN	999	NaN	NaN	1.05078	Endoplasmic reticulum membrane; Peripheral membrane protein. Microsome membrane; Peripheral membrane protein.
O09158	Cyp3a25	Cytochrome P450 3A25	58084	847.463	3	LAVIGVLQNFTVQPcEETQIPLK	32.46	468	1.09538	1.151	-999	0.516	1.786	999	2.762	-999	999	999	999	1.05078	Endoplasmic reticulum membrane; Peripheral membrane protein. Microsome membrane; Peripheral membrane protein.
O09172	Gclm	Glutamate--cysteine ligase regulatory subunit	30516	612.28	3	EFPDVLEcTMSHAVEK	35.03	72	0.998745	1.018	-999	-999	1.018	3.944	NaN	NaN	999	999	32.444	1.01928	Cytosol.
O09173	Hgd	Homogentisate 1,2-dioxygenase	49958	953.113	3	GQNNPQVcPYNLYAEQLSGSAFTCPR	61.41	35,51	1.33768	1.375	-999	1.375		999	NaN	NaN	999	999	NaN	1.0279	Cytosol.
O09173	Hgd	Homogentisate 1,2-dioxygenase	49958	943.494	2	KVDFVSGLYTLcGAGDIK	86.72	120	0.868275	0.8925	-999	0.848	0.937	999	3.753	-999	999	6.711	2.16	1.0279	Cytosol.
O09173	Hgd	Homogentisate 1,2-dioxygenase	49958	629.328	3	KVDFVSGLYTLcGAGDIK	37.6	120	0.452703	0.465333	0.136	0.552	0.708	999	999	999	999	999	999	1.0279	Cytosol.
O09173	Hgd	Homogentisate 1,2-dioxygenase	49958	765.899	2	MSLQPNEIcVIQR	45.72	180	0.347797	0.3575	-999	0.209	0.506	999	7.364	3.63	999	999	999	1.0279	Cytosol.
O09173	Hgd	Homogentisate 1,2-dioxygenase	49958	636.802	2	NcMSEFMGLIK	50.57	338	0.434219	0.446333	0.017	0.628	0.694	999	30.602	7.541	999	999	29.752	1.0279	Cytosol.
O09173	Hgd	Homogentisate 1,2-dioxygenase	49958	732.306	2	TcSCLDENYYK	70.15	416	0.765639	0.787	-999	0.525	1.049	999	999	-999	999	999	999	1.0279	Cytosol.
O09173	Hgd	Homogentisate 1,2-dioxygenase	49958	879.446	2	VDFVSGLYTLcGAGDIK	90.72	120	0.850277	0.874	-999	0.801	0.947	999	999	999	999	16.505	3.424	1.0279	Cytosol.
O09173	Hgd	Homogentisate 1,2-dioxygenase	49958	822.859	2	YISGFGNEcASEDPR	67.34	14	0.467944	0.481	-999	0.447	0.515	999	999	4.64	999	999	4.502	1.0279	Cytosol.
O35114	Scarb2	Lysosome membrane protein 2	54009	785.391	2	DEVLYLFPSDLcR	84.7	274	0.919851	1.02767	0.709	0.916	1.458	999	999	999	999	999	999	1.11721	Lysosome membrane; Multi-pass membrane protein.
O35215	Ddt	D-dopachrome decarboxylase	13069	808.928	2	LcAATATILDKPEDR	92.47	24	0.565038	0.6505	-999	0.635	0.666	999	999	NaN	999	999	999	1.15125	Cytoplasm.
O35215	Ddt	D-dopachrome decarboxylase	13069	539.609	3	LcAATATILDKPEDR	93.23	24	0.663626	0.764	-999	0.725	0.803	999	999	4.125	999	999	999	1.15125	Cytoplasm.
O35215	Ddt	D-dopachrome decarboxylase	13069	790.07	3	STEPcAHLLVSSIGVVGTAEQNR	47.91	57	0.998334	1.14933	1.043	1.12	1.285	4.08	3.461	2.517	4.007	3.413	1.875	1.15125	Cytoplasm.
O35386	Phyh	Phytanoyl-CoA dioxygenase, peroxisomal	38582	676.357	2	NNGcLVVLPGTHK	60.04	205	0.840235	0.722667	0.462	0.616	1.09	999	5.961	3.188	999	999	999	0.860076	mitochondrion.mitochondrion.mitochondrion.mitochondrion.Peroxisome.
O35386	Phyh	Phytanoyl-CoA dioxygenase, peroxisomal	38582	546.31	2	YcLLPEILK	49.18	134	0.832484	0.716	-999	0.707	0.725	999	999	999	999	999	999	0.860076	mitochondrion.mitochondrion.mitochondrion.mitochondrion.Peroxisome.
O35453	Hpn	Serine protease hepsin	46757	666.845	2	LLDVISVcDCPR	58.14	157,159	0.724084	0.824333	0.818	0.822	0.833	999	999	999	999	999	999	1.13845	Plasma membrane. Plasma membrane. Plasma membrane. Endoplasmic reticulum membrane.Endoplasmic reticulum membrane.Endoplasmic reticulum membrane.Membrane; Single-pass type II membrane protein.
O35453	Hpn	Serine protease hepsin	46757	691.334	2	VAGLGcEEMGFLR	86.79	109	-999	-999	-999	-999	-999	999	999	5.595	999	999	999	1.13845	Plasma membrane. Plasma membrane. Plasma membrane. Endoplasmic reticulum membrane.Endoplasmic reticulum membrane.Endoplasmic reticulum membrane.Membrane; Single-pass type II membrane protein.
O35453	Hpn	Serine protease hepsin	46757	821.409	3	VPIISNEVcNSPDFYGNQIKPK	118.56	341	-999	-999	-999	-999	-999	999	999	999	999	999	999	1.13845	Plasma membrane. Plasma membrane. Plasma membrane. Endoplasmic reticulum membrane.Endoplasmic reticulum membrane.Endoplasmic reticulum membrane.Membrane; Single-pass type II membrane protein.
O35465	Fkbp8	FK506-binding protein 8	43501	799.394	2	ScSQVLEHQPDNIK	37.38	285	-999	-999	-999	-999		NaN	NaN	NaN	999	999	NaN	1.06459	Endoplasmic reticulum membrane.Endoplasmic reticulum membrane.Endoplasmic reticulum membrane.Mitochondrion membrane; Single-pass membrane protein; Cytoplasmic side.
O35490	Bhmt	Betaine--homocysteine S-methyltransferase 1	44992	1115.07	2	AGASIVGVNcHFDPSVSLQTVK	140.26	217	0.462417	0.513667	0.012	0.663	0.866	999	21.029	10.19	999	32.405	5.763	1.11083	Cytoplasm.
O35490	Bhmt	Betaine--homocysteine S-methyltransferase 1	44992	743.714	3	AGASIVGVNcHFDPSVSLQTVK	82.79	217	0.415605	0.461667	0.124	0.593	0.668	9.256	3.045	2.921	999	11.254	3.974	1.11083	Cytoplasm.
O35490	Bhmt	Betaine--homocysteine S-methyltransferase 1	44992	947.953	2	AYLMSQPLAYHTPDcGK	96.49	256	0.617556	0.686	-999	0.401	0.971	999	5.484	-999	999	999	8.67	1.11083	Cytoplasm.
O35490	Bhmt	Betaine--homocysteine S-methyltransferase 1	44992	632.295	3	AYLMSQPLAYHTPDcGK	67.69	256	0.726784	0.807333	0.731	0.795	0.896	999	7.943	5.068	999	4.581	3.392	1.11083	Cytoplasm.
O35490	Bhmt	Betaine--homocysteine S-methyltransferase 1	44992	637.632	3	AYLmSQPLAYHTPDcGK	39.76	256	999	999	999			0.24	NaN	NaN	NaN	NaN	NaN	1.11083	Cytoplasm.
O35490	Bhmt	Betaine--homocysteine S-methyltransferase 1	44992	1198.07	2	QVADEGDALVAGGVSQTPSYLScK	152.95	131	0.558441	0.620333	0.569	0.64	0.652	7.905	4.494	3.761	999	13.188	4.709	1.11083	Cytoplasm.
O35490	Bhmt	Betaine--homocysteine S-methyltransferase 1	44992	799.049	3	QVADEGDALVAGGVSQTPSYLScK	114.99	131	0.471719	0.524	-999	0.414	0.634	13.154	5.48	4.591	999	7.13	4.883	1.11083	Cytoplasm.
O35490	Bhmt	Betaine--homocysteine S-methyltransferase 1	44992	531.242	2	VNEAAcDIAR	92.3	104	0.220856	0.245333	0.208	0.235	0.293	999	999	3.533	999	5.745	3.626	1.11083	Cytoplasm.
O35490	Bhmt	Betaine--homocysteine S-methyltransferase 1	44992	538.909	3	YIGGcCGFEPYHIR	52.19	299,300	0.794901	0.883	0.495	0.521	1.633	999	999	1.254	999	999	4.041	1.11083	Cytoplasm.
O35490	Bhmt	Betaine--homocysteine S-methyltransferase 1	44992	580.596	3	YIGGcCGFEPYHIR	41.83	299	1.27442	1.41567	0.787	1.676	1.784	999	4.535	2.38	999	3.647	2.058	1.11083	Cytoplasm.
O35490	Bhmt	Betaine--homocysteine S-methyltransferase 1	44992	580.593	3	YIGGCcGFEPYHIR	70.48	300	1.14989	1.27733	0.811	1.355	1.666	999	4.577	2.449	999	7.664	2.094	1.11083	Cytoplasm.
O35604	Npc1	Niemann-Pick C1 protein	142795	401.733	2	ALGLLcGR	45.9	178	0.683599	0.856667	0.69	0.884	0.996	999	999	999	999	999	999	1.25317	Plasma membrane. Plasma membrane. Plasma membrane. Late endosome membrane; Multi-pass membrane protein. Lysosome membrane; Multi-pass membrane protein.
O35604	Npc1	Niemann-Pick C1 protein	142795	921.896	2	GEAScCDPLGAAFDDCLR	83.62	324,325,335	1.79904	2.2545	-999	1.172	3.337	999	6.892	NaN	999	999	2.197	1.25317	Plasma membrane. Plasma membrane. Plasma membrane. Late endosome membrane; Multi-pass membrane protein. Lysosome membrane; Multi-pass membrane protein.
O35604	Npc1	Niemann-Pick C1 protein	142795	593.297	2	NHLDILcCVR	35.44	800,801	-999	-999	-999			-999	NaN	NaN	999	NaN	NaN	1.25317	Plasma membrane. Plasma membrane. Plasma membrane. Late endosome membrane; Multi-pass membrane protein. Lysosome membrane; Multi-pass membrane protein.
O35678	Mgll	Monoglyceride lipase	33366	518.589	3	ALIFVSHGAGEHcGR	46.76	55	-999	-999	-999	-999		NaN	NaN	NaN	999	999	NaN	0.891108	Cytosol.
O35678	Mgll	Monoglyceride lipase	33366	805.388	2	SEVDLYNSDPLVcR	103.01	201	0.76085	0.678	-999	0.42	0.936	21.122	6.206	-999	999	5.265	2.958	0.891108	Cytosol.
O35678	Mgll	Monoglyceride lipase	33366	930.124	3	TPQNVPYQDLPHLVNADGQYLFcR	40.28	32	0.467957	0.417	-999	0.313	0.521	999	999	NaN	999	999	3.733	0.891108	Cytosol.
O35678	Mgll	Monoglyceride lipase	33366	702.396	2	VcFGIQLLNAVAR	89.12	208	0.297382	0.265	-999	0.093	0.437	999	999	999	999	999	999	0.891108	Cytosol.
O35728	Cyp4a14	Cytochrome P450 4A14	58682	798.37	2	FPSAcLQcLSGSNIR	95.79	83,86	0.266428	0.38	-999	0.135	0.625	999	21.78	5.629	999	999	999	1.42627	Endoplasmic reticulum membrane; Peripheral membrane protein. Microsome membrane; Peripheral membrane protein.
O35728	Cyp4a14	Cytochrome P450 4A14	58682	860.904	2	FPSAcLQCLSGSNIR	115.12	83	0.390294	0.556667	0.075	0.77	0.825	49.877	4.295	4.034	999	999	12.764	1.42627	Endoplasmic reticulum membrane; Peripheral membrane protein. Microsome membrane; Peripheral membrane protein.
O35728	Cyp4a14	Cytochrome P450 4A14	58682	574.266	3	FPSAcLQCLSGSNIR	30.86	83	0.785963	1.121	-999	1.058	1.184	15.729	4.686	-999	999	9.543	3.123	1.42627	Endoplasmic reticulum membrane; Peripheral membrane protein. Microsome membrane; Peripheral membrane protein.
O35728	Cyp4a14	Cytochrome P450 4A14	58682	860.911	2	FPSACLQcLSGSNIR	87.74	86	0.254509	0.363	0.112	0.468	0.509	10.943	3.067	0.477	999	14.775	3.195	1.42627	Endoplasmic reticulum membrane; Peripheral membrane protein. Microsome membrane; Peripheral membrane protein.
O35728	Cyp4a14	Cytochrome P450 4A14	58682	914.776	3	LDGQDHPLEIFHcVSLMTLDTVMK	90.79	185	0.492542	0.7025	-999	0.423	0.982	999	999	999	999	999	6.808	1.42627	Endoplasmic reticulum membrane; Peripheral membrane protein. Microsome membrane; Peripheral membrane protein.
O35728	Cyp4a14	Cytochrome P450 4A14	58682	686.331	4	LDGQDHPLEIFHcVSLMTLDTVMK	77.69	185	0.218752	0.312	-999	0.175	0.449	999	11.145	5.452	999	999	9.958	1.42627	Endoplasmic reticulum membrane; Peripheral membrane protein. Microsome membrane; Peripheral membrane protein.
O35728	Cyp4a14	Cytochrome P450 4A14	58682	499.743	4	LSHHAcQIAHEHTDGVIK	29.68	253	-999	-999	-999			NaN	NaN	NaN	999	NaN	NaN	1.42627	Endoplasmic reticulum membrane; Peripheral membrane protein. Microsome membrane; Peripheral membrane protein.
O35728	Cyp4a14	Cytochrome P450 4A14	58682	449.249	2	NGIHLcLK	48.75	502	0.511122	0.729	-999	-999	0.729	999	NaN	NaN	999	999	999	1.42627	Endoplasmic reticulum membrane; Peripheral membrane protein. Microsome membrane; Peripheral membrane protein.
O35927	Ctnnd2	Catenin delta-2	134916	637.857	2	TVENcVCILR	45.81	761	999	999	999			999	NaN	NaN	NaN	NaN	NaN	N/A	Nucleus. Cell junction, adherens junction.
O35969	Gamt	Guanidinoacetate N-methyltransferase	26319	986.996	2	TGGVLTYcNLTSWGELMK	66.63	169	0.657962	0.561	-999	-999	0.561	7.05	-999	-999	999	999	3.715	0.852633	Cell projection, microvillus.
O35969	Gamt	Guanidinoacetate N-methyltransferase	26319	837.742	3	VQQAPIEEHWIIEcNDGVFQR	35.08	91	-999	-999	-999	-999		NaN	NaN	NaN	999	999	NaN	0.852633	Cell projection, microvillus.
O54734	Ddost	Dolichyl-diphosphooligosaccharide--protein glycosyltransferase 48 kDa subunit	48983	792.849	2	ELGSEcGIEFDEEK	29.01	130	NaN	NaN				-999	NaN	NaN	NaN	NaN	NaN	1.05124	Endoplasmic reticulum membrane; Single-pass type I membrane protein.
O54749	Cyp2j5	Cytochrome P450 2J5	57747	466.745	2	AcLGEQLAK	71.42	447	-999	-999	-999	-999	-999	999	999	999	999	999	999	0.946378	Endoplasmic reticulum membrane; Peripheral membrane protein. Microsome membrane; Peripheral membrane protein.
O55029	Copb2	Coatomer subunit beta'	102384	589.798	2	TFEVcDLPVR	59.83	56	0.193396	0.202	-999	-999	0.202	999	999	999	999	999	999	1.04449	Cytoplasm, cytosol. Golgi apparatus membrane; Peripheral membrane protein; Cytoplasmic side. Cytoplasmic vesicle, COPI-coated vesicle membrane; Peripheral membrane protein; Cytoplasmic side.
O55029	Copb2	Coatomer subunit beta'	102384	467.25	2	VWcVASLR	41.04	276	0.81284	0.849	0.58	0.705	1.262	999	3.011	1.761	999	4.077	2.491	1.04449	Cytoplasm, cytosol. Golgi apparatus membrane; Peripheral membrane protein; Cytoplasmic side. Cytoplasmic vesicle, COPI-coated vesicle membrane; Peripheral membrane protein; Cytoplasmic side.
O55111	Dsg2	Desmoglein-2	122321	1006.48	2	SEIPFLISDSQGFScPER	51.5	585	1.36559	1.387	-999	1.214	1.56	999	2.337	-999	999	12.186	1.939	1.01568	Plasma membrane.Cell membrane; Single-pass type I membrane protein. Cell junction, desmosome.
O55125	Nipsnap1	Protein NipSnap homolog 1	33342	767.345	2	FSGGYPALMDcMNK	76.36	138	1.06597	0.864667	0.627	0.72	1.247	19.867	19.321	7.251	999	12.939	2.622	0.811156	mitochondrion inner membrane.
O55125	Nipsnap1	Protein NipSnap homolog 1	33342	910.474	3	IQFHNVKPEcLDAYNSLTEAVLPK	52.66	83	1.48184	1.202	-999	0.866	1.538	999	999	NaN	999	999	999	0.811156	mitochondrion inner membrane.
O55143	Atp2a2	Sarcoplasmic/endoplasmic reticulum calcium ATPase 2	114784	460.234	2	ANAcNSVIK	48.1	471	0.539122	0.6225	0.551	0.694	999	999	999	2.168	4.687	1.915	-999	1.15465	Endoplasmic reticulum membrane; Multi-pass membrane protein. Sarcoplasmic reticulum membrane; Multi-pass membrane protein.
O55143	Atp2a2	Sarcoplasmic/endoplasmic reticulum calcium ATPase 2	114784	490.566	3	SMSVYcTPNKPSR	29.7	498	1.10076	1.271	1.169	1.373	999	999	4.743	3.746	999	4.723	-999	1.15465	Endoplasmic reticulum membrane; Multi-pass membrane protein. Sarcoplasmic reticulum membrane; Multi-pass membrane protein.
O55143	Atp2a2	Sarcoplasmic/endoplasmic reticulum calcium ATPase 2	114784	706.341	2	TGTLTTNQMSVcR	81.52	364	0.431298	0.498	-999	0.399	0.597	999	999	999	999	999	999	1.15465	Endoplasmic reticulum membrane; Multi-pass membrane protein. Sarcoplasmic reticulum membrane; Multi-pass membrane protein.
O55143	Atp2a2	Sarcoplasmic/endoplasmic reticulum calcium ATPase 2	114784	782.403	2	VGEATETALTcLVEK	98.02	447	0.795332	0.918333	0.567	0.915	1.273	999	8.156	5.626	999	14.903	6.713	1.15465	Endoplasmic reticulum membrane; Multi-pass membrane protein. Sarcoplasmic reticulum membrane; Multi-pass membrane protein.
O55143	Atp2a2	Sarcoplasmic/endoplasmic reticulum calcium ATPase 2	114784	533.934	3	VSFYQLSHFLQcK	53.97	875	0.848162	0.979333	0.759	0.802	1.377	13.437	6.785	3.497	999	999	4.059	1.15465	Endoplasmic reticulum membrane; Multi-pass membrane protein. Sarcoplasmic reticulum membrane; Multi-pass membrane protein.
O55222	Ilk	Integrin-linked protein kinase	51340	471.226	2	FSFQcPGR	56.76	346	1.68598	1.84033	0.559	0.67	4.292	999	999	999	999	999	999	1.09155	Plasma membrane. Plasma membrane. Plasma membrane. Cell junction, focal adhesion. Cell membrane; Peripheral membrane protein; Cytoplasmic side. Cytoplasm, myofibril, sarcomere. Cell projection, lamellipodium.
O70133	Dhx9	ATP-dependent RNA helicase A	149381	650.837	2	AAEcNIVVTQPR	102.87	440	0.688726	0.7085	-999	0.589	0.828	999	999	999	999	999	999	1.02871	Nucleus, nucleolus. Cytoplasm.
O70133	Dhx9	ATP-dependent RNA helicase A	149381	616.346	2	LAAQScALSLVR	74.83	244	0.637043	0.655333	0.149	0.812	1.005	999	9.269	3.627	999	14.721	2.622	1.02871	Nucleus, nucleolus. Cytoplasm.
O70133	Dhx9	ATP-dependent RNA helicase A	149381	715.318	2	SSVNcPFSSQDMK	36.4	1031	0.597835	0.615	-999	-999	0.615	999	NaN	NaN	999	999	999	1.02871	Nucleus, nucleolus. Cytoplasm.
O70194	Eif3d	Eukaryotic translation initiation factor 3 subunit D	63948	1288.62	2	FMTPVIQDNPSGWGPcAVPEQFR	46.2	19	-999	-999	-999			NaN	NaN	NaN	5.595	NaN	NaN	1.07284	Cytoplasm.
O70252	Hmox2	Heme oxygenase 2	35716	570.279	2	cPFYAAQPDK	29.62	264	0.238289	0.252	-999	0.252		999	NaN	NaN	999	999	NaN	1.05754	Plasma membrane.Microsome. Endoplasmic reticulum.
O70252	Hmox2	Heme oxygenase 2	35716	910.973	2	GTLGGSNcPFQTTVAVLR	155.98	281	0.915805	0.9685	-999	0.435	1.502	999	999	-999	999	5.92	3.819	1.05754	Plasma membrane.Microsome. Endoplasmic reticulum.
O70325	Gpx4	Phospholipid hydroperoxide glutathione peroxidase, mitochondrial	22215	633.327	2	ILAFPcNQFGR	56.18	102	0.783333	0.783333	0.347	0.556	1.447	999	999	999	999	999	999	N/A	mitochondrion inner membrane.Mitochondrion. Cytoplasm.
O70325	Gpx4	Phospholipid hydroperoxide glutathione peroxidase, mitochondrial	22215	406.19	2	YAEcGLR	38.73	93	-999	-999	-999			NaN	NaN	NaN	999	NaN	NaN	N/A	mitochondrion inner membrane.Mitochondrion. Cytoplasm.
O70475	Ugdh	UDP-glucose 6-dehydrogenase	54797	1072.58	2	DVLNLVYLcEALNLPEVAR	61.73	288	0.492054	0.4345	-999	0.428	0.441	999	999	NaN	999	999	999	0.883033	Cytosol.
O70475	Ugdh	UDP-glucose 6-dehydrogenase	54797	715.384	3	DVLNLVYLcEALNLPEVAR	44.69	288	0.694764	0.6135	-999	0.546	0.681	999	999	NaN	999	999	5.232	0.883033	Cytosol.
O70475	Ugdh	UDP-glucose 6-dehydrogenase	54797	1017.83	3	ISSINSISALcEATGADVEEVATAIGMDQR	82.52	241	-999	-999	-999	-999	-999	999	999	1.193	999	999	999	0.883033	Cytosol.
O70503	Hsd17b12	Estradiol 17-beta-dehydrogenase 12	34719	873.449	2	AFQVWcVGNEALVGPR	104.41	38	0.667506	0.6425	-999	0.248	1.037	999	9.854	8.814	999	999	8.363	0.962538	Endoplasmic reticulum membrane; Multi-pass membrane protein.
O70503	Hsd17b12	Estradiol 17-beta-dehydrogenase 12	34719	931.936	2	AFVDFFSQcLHEEYK	46.95	215	-999	-999	-999			-999	NaN	NaN	2.375	NaN	NaN	0.962538	Endoplasmic reticulum membrane; Multi-pass membrane protein.
O70503	Hsd17b12	Estradiol 17-beta-dehydrogenase 12	34719	621.615	3	AFVDFFSQcLHEEYK	70.79	215	0.743521	0.715667	0.585	0.669	0.893	999	18.273	13.123	999	21.401	3.503	0.962538	Endoplasmic reticulum membrane; Multi-pass membrane protein.
O70503	Hsd17b12	Estradiol 17-beta-dehydrogenase 12	34719	608.366	2	LININVLSVcK	72.35	166	0.555303	0.5345	-999	0.37	0.699	10.159	7.302	4.626	999	999	24.669	0.962538	Endoplasmic reticulum membrane; Multi-pass membrane protein.
O88441	Mtx2	Metaxin-2	29739	958.503	3	GEQILLSDNAASLAVQAFLQMcNLPVK	42.39	51	-999	-999	-999	-999		NaN	NaN	NaN	999	999	NaN	1.04273	Mitochondrion outer membrane.
O88441	Mtx2	Metaxin-2	29739	600.8	2	NYSNLLAFcR	60.21	246	NaN	NaN				-999	NaN	NaN	NaN	NaN	NaN	1.04273	Mitochondrion outer membrane.
O88451	Rdh7	Retinol dehydrogenase 7	35637	808.858	4	AIQSLTDTcSDDLSVVTDCMEHALTACHPR	70.62	256,266,274	0.442598	0.4505	-999	0.445	0.456	999	999	999	999	999	999	1.01785	Microsome. Endoplasmic reticulum.
O88451	Rdh7	Retinol dehydrogenase 7	35637	840.125	4	AIQSLTDTcSDDLSVVTDCMEHALTACHPR	56.27	256,266	0.713265	0.726	0.26	0.906	1.012	999	999	999	999	999	999	1.01785	Microsome. Endoplasmic reticulum.
O88451	Rdh7	Retinol dehydrogenase 7	35637	871.385	4	AIQSLTDTcSDDLSVVTDCMEHALTACHPR	41.45	256	0.697545	0.71	-999	0.2	1.22	999	999	NaN	999	999	999	1.01785	Microsome. Endoplasmic reticulum.
O88451	Rdh7	Retinol dehydrogenase 7	35637	840.121	4	AIQSLTDTCSDDLSVVTDcMEHALTAcHPR	55.61	266,274	0.462083	0.470333	0.345	0.381	0.685	999	999	999	999	999	5.693	1.01785	Microsome. Endoplasmic reticulum.
O88451	Rdh7	Retinol dehydrogenase 7	35637	871.389	4	AIQSLTDTCSDDLSVVTDcMEHALTACHPR	35.26	266	0.353685	0.36	-999	0.108	0.612	999	999	NaN	999	999	999	1.01785	Microsome. Endoplasmic reticulum.
O88451	Rdh7	Retinol dehydrogenase 7	35637	871.384	4	AIQSLTDTCSDDLSVVTDCMEHALTAcHPR	35.3	274	0.367767	0.374333	0.131	0.456	0.536	999	999	999	999	999	999	1.01785	Microsome. Endoplasmic reticulum.
O88451	Rdh7	Retinol dehydrogenase 7	35637	474.261	2	VLAAcLTEK	79.57	60	0.42082	0.428333	0.258	0.503	0.524	999	999	999	999	999	4.554	1.01785	Microsome. Endoplasmic reticulum.
O88451	Rdh7	Retinol dehydrogenase 7	35637	593.786	2	VSLcGGGYcISK	59.12	171,176	0.553615	0.5635	-999	0.255	0.872	999	999	NaN	999	999	12.181	1.01785	Microsome. Endoplasmic reticulum.
O88451	Rdh7	Retinol dehydrogenase 7	35637	656.315	2	VSLcGGGYCISK	88.93	171	0.563604	0.573667	0.492	0.537	0.692	4.385	4.268	3.106	999	8.095	4.737	1.01785	Microsome. Endoplasmic reticulum.
O88451	Rdh7	Retinol dehydrogenase 7	35637	916.969	2	YVFITGcDSGFGNLLAR	144.34	37	0.867511	0.883	0.763	0.9	0.986	11.9	10.921	10.607	999	9.991	6.974	1.01785	Microsome. Endoplasmic reticulum.
O88451	Rdh7	Retinol dehydrogenase 7	35637	611.633	3	YVFITGcDSGFGNLLAR	51.93	37	1.13327	1.1535	-999	0.79	1.517	999	3.034	-999	999	999	999	1.01785	Microsome. Endoplasmic reticulum.
O88455	Dhcr7	7-dehydrocholesterol reductase	53883	679.327	2	AIEcSYTSADGLK	64.96	376	0.496399	0.525	0.175	0.695	0.705	999	999	999	999	999	999	1.05762	Endoplasmic reticulum membrane; Multi-pass membrane protein.
O88455	Dhcr7	7-dehydrocholesterol reductase	53883	665.812	2	GYLFPTSAEDcK	41.94	205	0.602297	0.637	-999	0.391	0.883	999	999	1.044	999	999	4.5	1.05762	Endoplasmic reticulum membrane; Multi-pass membrane protein.
O88569	Hnrnpa2b1	Heterogeneous nuclear ribonucleoproteins A2/B1	37380	468.734	2	LTDcVVMR	56.28	50	0.962726	0.9255	-999	0.818	1.033	999	999	999	999	999	999	0.961333	Nucleus, nucleoplasm. Cytoplasm.
O88587	Comt	Catechol O-methyltransferase	29477	706.962	3	GSSSFEcTHYSSYLEYMK	40.95	234	1.09407	0.859	-999	0.859	999	999	3.34	-999	999	999	-999	0.785142	Plasma membrane. Plasma membrane. Plasma membrane. mitochondrion.mitochondrion.mitochondrion.mitochondrion.Isoform Soluble: Cytoplasm.Isoform Membrane-bound: Cell membrane; Single-pass type II membrane protein; Extracellular side.
O88587	Comt	Catechol O-methyltransferase	29477	874.473	2	YLPDTLLLEEcGLLR	97.02	200	0.407994	0.320333	0.243	0.317	0.401	10.491	5.993	4.59	999	27.362	6.124	0.785142	Plasma membrane. Plasma membrane. Plasma membrane. mitochondrion.mitochondrion.mitochondrion.mitochondrion.Isoform Soluble: Cytoplasm.Isoform Membrane-bound: Cell membrane; Single-pass type II membrane protein; Extracellular side.
O88587	Comt	Catechol O-methyltransferase	29477	583.307	3	YLPDTLLLEEcGLLR	54.22	200	0.700511	0.55	-999	0.377	0.723	999	999	1.291	999	8.086	2.849	0.785142	Plasma membrane. Plasma membrane. Plasma membrane. mitochondrion.mitochondrion.mitochondrion.mitochondrion.Isoform Soluble: Cytoplasm.Isoform Membrane-bound: Cell membrane; Single-pass type II membrane protein; Extracellular side.
O88736	Hsd17b7	3-keto-steroid reductase	37293	524.259	2	AFFcGIFSR	40.85	106	0.737793	0.8435	-999	0.269	1.418	999	999	NaN	999	999	2.363	1.14328	Plasma membrane. Plasma membrane. Plasma membrane. Cell membrane; Single-pass membrane protein.
O88844	Idh1	Isocitrate dehydrogenase [NADP] cytoplasmic	46630	935.461	2	ALEDVcIETIEAGFMTK	107.34	363	0.779969	0.733	-999	0.624	0.842	999	8.591	5.901	999	999	3.537	0.939781	mitochondrion.mitochondrion.mitochondrion.mitochondrion.Cytoplasm.
O88844	Idh1	Isocitrate dehydrogenase [NADP] cytoplasmic	46630	623.967	3	ALEDVcIETIEAGFMTK	42.8	363	0.659728	0.62	-999	0.599	0.641	999	999	9.059	999	999	16.651	0.939781	mitochondrion.mitochondrion.mitochondrion.mitochondrion.Cytoplasm.
O88844	Idh1	Isocitrate dehydrogenase [NADP] cytoplasmic	46630	549.261	2	SEGGFIWAcK	62.69	269	0.449041	0.422	0.368	0.401	0.497	15.451	5.366	3.998	999	6.506	5.71	0.939781	mitochondrion.mitochondrion.mitochondrion.mitochondrion.Cytoplasm.
O88908	Soat2	Sterol O-acyltransferase 2	60783	560.796	2	ETVPGIFcVR	68.21	259	1.01622	1.122	0.701	1.264	1.401	999	999	25.429	999	8.301	6.065	1.10409	Endoplasmic reticulum membrane; Multi-pass membrane protein.
O88908	Soat2	Sterol O-acyltransferase 2	60783	618.822	2	LcVPVFANMSR	78.25	322	1.08808	1.20133	0.336	0.697	2.571	999	999	999	999	999	999	1.10409	Endoplasmic reticulum membrane; Multi-pass membrane protein.
O88962	Cyp8b1	7-alpha-hydroxycholest-4-en-3-one 12-alpha-hydroxylase	57668	494.279	2	LcATPTLLR	86.96	350	0.582854	0.49	0.303	0.495	0.672	999	999	999	999	3.792	2.621	0.84069	Endoplasmic reticulum membrane; Single-pass membrane protein. Microsome membrane; Single-pass membrane protein.
O88986	Gcat	2-amino-3-ketobutyrate coenzyme A ligase, mitochondrial	44902	624.321	2	cILDSELEGIR	74.86	26	999	999	-999	999	999	999	999	NaN	999	NaN	NaN	0.980595	Mitochondrion. Nucleus.
O88986	Gcat	2-amino-3-ketobutyrate coenzyme A ligase, mitochondrial	44902	567.292	2	FIcGTQSIHK	40.02	103	NaN	NaN	-999	999		999	NaN	NaN	999	NaN	NaN	0.980595	Mitochondrion. Nucleus.
O88986	Gcat	2-amino-3-ketobutyrate coenzyme A ligase, mitochondrial	44902	1154.56	2	LVATDGAFSMDGDIAPLQDIcR	65.44	215	0.997354	0.978	-999	0.796	1.16	999	6.342	NaN	999	999	999	0.980595	Mitochondrion. Nucleus.
O88986	Gcat	2-amino-3-ketobutyrate coenzyme A ligase, mitochondrial	44902	815.719	3	MEAAGFTVSGADHPIcPVMLGDAR	74.69	346	NaN	NaN				NaN	NaN	NaN	NaN	NaN	NaN	0.980595	Mitochondrion. Nucleus.
O89013	Leprot	Leptin receptor gene-related protein	14306	688.299	2	VTYDSDATSSAcR	40.54	66	0.895333	0.895333	0.585	0.834	1.267	999	999	6.772	999	999	5.518	N/A	Golgi apparatus membrane; Multi-pass membrane protein. Endosome membrane.
P00186	Cyp1a2	Cytochrome P450 1A2	58147	1002.82	3	AMAEVGHFEPVSQVVESVANVIGAMcFGK	68.04	203	0.509868	0.465	-999	0.465	999	999	4.448	NaN	999	999	NaN	0.912001	Endoplasmic reticulum membrane; Peripheral membrane protein. Microsome membrane; Peripheral membrane protein.
P00186	Cyp1a2	Cytochrome P450 1A2	58147	597.285	3	cIYINQWQVNHDEK	39.1	404	1.02083	0.931	0.507	1.114	1.172	999	23.296	4.485	999	999	999	0.912001	Endoplasmic reticulum membrane; Peripheral membrane protein. Microsome membrane; Peripheral membrane protein.
P00186	Cyp1a2	Cytochrome P450 1A2	58147	782.362	3	SFSIASDPTSASScYLEEHVSK	97.01	158	0.741227	0.676	0.454	0.641	0.933	999	999	2.445	999	4.544	2.995	0.912001	Endoplasmic reticulum membrane; Peripheral membrane protein. Microsome membrane; Peripheral membrane protein.
P00329	Adh1	Alcohol dehydrogenase 1	39746	538.734	2	HPESNFcSR	67.25	112	0.98294	0.947667	0.446	0.675	1.722	2.526	1.477	0.428	1.441	1.007	0.763	0.964114	mitochondrion.mitochondrion.mitochondrion.mitochondrion.Cytoplasm.
P00329	Adh1	Alcohol dehydrogenase 1	39746	418.698	2	MVATGVcR	48.16	47	0.303906	0.293	-999	-999	0.293	999	3.807	2.066	999	999	3.135	0.964114	mitochondrion.mitochondrion.mitochondrion.mitochondrion.Cytoplasm.
P00329	Adh1	Alcohol dehydrogenase 1	39746	1007.26	4	SDDHVVSGTLVTPLPAVLGHEGAGIVESVGEGVTcVKPGDK	56.68	83	0.795549	0.767	-999	0.767	999	999	999	-999	999	999	-999	0.964114	mitochondrion.mitochondrion.mitochondrion.mitochondrion.Cytoplasm.
P00329	Adh1	Alcohol dehydrogenase 1	39746	806.001	5	SDDHVVSGTLVTPLPAVLGHEGAGIVESVGEGVTcVKPGDK	82.45	83	0.499422	0.4815	-999	0.333	0.63	999	999	9.328	999	20.135	11.917	0.964114	mitochondrion.mitochondrion.mitochondrion.mitochondrion.Cytoplasm.
P00329	Adh1	Alcohol dehydrogenase 1	39746	831.412	2	VcLIGCGFSTGYGSAVK	77.17	171,175	0.731932	0.705667	0.467	0.732	0.918	11.343	3.599	3.345	999	4.45	4.37	0.964114	mitochondrion.mitochondrion.mitochondrion.mitochondrion.Cytoplasm.
P00329	Adh1	Alcohol dehydrogenase 1	39746	893.934	2	VcLIGCGFSTGYGSAVK	63.21	171	0.778953	0.751	0.645	0.724	0.884	999	2.481	2.388	999	999	1.324	0.964114	mitochondrion.mitochondrion.mitochondrion.mitochondrion.Cytoplasm.
P00329	Adh1	Alcohol dehydrogenase 1	39746	724.843	2	VIPLFSPQcGECR	71.33	98,101	0.496138	0.478333	0.398	0.473	0.564	999	7.228	4.737	999	7.989	4.897	0.964114	mitochondrion.mitochondrion.mitochondrion.mitochondrion.Cytoplasm.
P00329	Adh1	Alcohol dehydrogenase 1	39746	787.353	2	VIPLFSPQcGECR	65.39	98	0.55111	0.531333	0.237	0.611	0.746	6.77	2.493	2.298	999	4.091	2.87	0.964114	mitochondrion.mitochondrion.mitochondrion.mitochondrion.Cytoplasm.
P00329	Adh1	Alcohol dehydrogenase 1	39746	787.381	2	VIPLFSPQCGEcR	58.33	101	0.372708	0.359333	0.032	0.484	0.562	1.878	0.683	0.03	999	4.304	0.798	0.964114	mitochondrion.mitochondrion.mitochondrion.mitochondrion.Cytoplasm.
P00329	Adh1	Alcohol dehydrogenase 1	39746	893.938	2	VCLIGcGFSTGYGSAVK	45.72	175	1.53612	1.481	-999	1.308	1.654	999	5.307	-999	999	999	2.582	0.964114	mitochondrion.mitochondrion.mitochondrion.mitochondrion.Cytoplasm.
P00342	Ldhc	L-lactate dehydrogenase C chain	35889	596.294	2	VIGSGcNLDSAR	77.24	163	0.903	0.903	0.504	0.785	1.42	6	3.863	1.657	4.063	3.367	2.744	N/A	Cytoplasm.
P01027	C3	Complement C3	186365	618.31	2	GIcVADPYEIR	39.08	816	0.443113	0.553	-999	-999	0.553	999	999	999	999	999	999	1.24799	Secreted.
P01027	C3	Complement C3	186365	559.797	2	LITQGENcIK	33.78	720	NaN	NaN				NaN	NaN	NaN	NaN	NaN	NaN	1.24799	Secreted.
P01868	Ighg1	Ig gamma-1 chain C region secreted form	35682	712.82	4	SNWEAGNTFTcSVLHEGLHNHHTEK	37.33	302	-999	-999	-999	-999	-999	NaN	NaN	NaN	999	999	999	N/A	Isoform Secreted: Secreted.
P01868	Ighg1	Ig gamma-1 chain C region secreted form	35682	531.798	2	VTcVVVDISK	59.88	138	1.10767	1.10767	0.413	1.342	1.568	2.612	1.17	0.533	3.992	0.73	0.505	N/A	Isoform Secreted: Secreted.
P02088	Hbb-b1	Hemoglobin subunit beta-1	15830	467.741	2	AAVScLWGK	67.06	14	1.32686	0.608	0.538	0.619	0.667	999	4.914	4.383	999	999	999	0.458226	Hemoglobin complex.
P02088	Hbb-b1	Hemoglobin subunit beta-1	15830	704.338	2	GTFASLSELHcDK	100.9	94	1.00605	0.461	-999	-999	0.461	999	999	999	999	999	999	0.458226	Hemoglobin complex.
P02088	Hbb-b1	Hemoglobin subunit beta-1	15830	469.887	3	GTFASLSELHcDK	63.59	94	2.0994	0.962	-999	0.855	1.069	999	999	999	999	999	999	0.458226	Hemoglobin complex.
P02089	Hbb-b2	Hemoglobin subunit beta-2	15868	482.754	2	SAVScLWAK	41.42	14	4.24569	2.23167	1.142	2.515	3.038	999	6.802	2.985	999	999	2.587	0.525631	Hemoglobin complex.
P02802	Mt1	Metallothionein-1	6013	588.701	2	ScCSCCPVGCSK	36.74	33,34,36,37,41	2.61567	2.61567	0.687	1.484	5.676	999	2.74	1.262	999	999	999	N/A	nucleus. Cytoplasm. Cytosol.
P02802	Mt1	Metallothionein-1	6013	651.242	2	ScCSCCPVGCSK	51.58	33,34,37,41	3.12333	3.12333	0.299	2.857	6.214	999	999	5.096	999	999	999	N/A	nucleus. Cytoplasm. Cytosol.
P03899	Mtnd3	NADH-ubiquinone oxidoreductase chain 3	13210	807.855	2	ANPYEcGFDPTSSAR	45.95	39	0.9055	0.9055	-999	0.559	1.252	999	34.058	NaN	999	999	999	N/A	Mitochondrion membrane; Multi-pass membrane protein.
P05064	Aldoa	Fructose-bisphosphate aldolase A	39331	538.282	2	ALANSLAcQGK	34.52	339	999	999	999	999		999	999	NaN	NaN	NaN	NaN	0.789154	Cytoplasm, myofibril, sarcomere, I band. Cytoplasm, myofibril, sarcomere, M line.
P05201	Got1	Aspartate aminotransferase, cytoplasmic	46202	490.744	2	INMcGLTTK	37.97	391	0.598037	0.8715	-999	0.615	1.128	999	999	5.135	999	999	999	1.45727	Cytoplasm.
P05202	Got2	Aspartate aminotransferase, mitochondrial	47381	720.373	2	EYLPIGGLAEFcK	66.42	106	0.586761	0.596	0.579	0.598	0.611	999	999	999	999	999	8.784	1.01575	Plasma membrane. Plasma membrane. Plasma membrane. mitochondrion inner membrane.Mitochondrion matrix. Cell membrane.
P05202	Got2	Aspartate aminotransferase, mitochondrial	47381	637.324	3	NLDKEYLPIGGLAEFcK	59.29	106	0.672412	0.683	-999	0.676	0.69	999	999	999	999	999	999	1.01575	Plasma membrane. Plasma membrane. Plasma membrane. mitochondrion inner membrane.Mitochondrion matrix. Cell membrane.
P05202	Got2	Aspartate aminotransferase, mitochondrial	47381	795.363	2	TcGFDFSGALEDISK	105.48	187	0.596114	0.6055	-999	0.584	0.627	999	999	9.267	999	999	19.838	1.01575	Plasma membrane. Plasma membrane. Plasma membrane. mitochondrion inner membrane.Mitochondrion matrix. Cell membrane.
P05202	Got2	Aspartate aminotransferase, mitochondrial	47381	462.254	2	VGAFTVVcK	81.01	295	0.452377	0.4595	-999	0.415	0.504	999	3.118	2.915	999	3.906	3.705	1.01575	Plasma membrane. Plasma membrane. Plasma membrane. mitochondrion inner membrane.Mitochondrion matrix. Cell membrane.
P05213	Tuba1b	Tubulin alpha-1B chain	50120	904.453	2	AVcMLSNTTAIAEAWAR	129.23	376	0.614	0.614	0.529	0.55	0.763	999	3.588	2.271	5.364	3.473	2.147	N/A	Cytoplasm, cytoskeleton.
P05213	Tuba1b	Tubulin alpha-1B chain	50120	764.375	2	SIQFVDWcPTGFK	61.69	347	0.624667	0.624667	0.496	0.649	0.729	2.795	1.877	1.521	3.258	2.515	2.26	N/A	Cytoplasm, cytoskeleton.
P06151	Ldha	L-lactate dehydrogenase A chain	36475	500.727	2	DYcVTANSK	43.18	84	2.67013	2.994	-999	2.994		999	-999	NaN	999	999	NaN	1.12129	mitochondrion.mitochondrion.mitochondrion.mitochondrion.Cytoplasm.
P06151	Ldha	L-lactate dehydrogenase A chain	36475	1425.25	2	GLYGINEDVFLSVPcILGQNGISDVVK	42.56	293	0.471777	0.529	-999	0.529		999	NaN	NaN	999	999	NaN	1.12129	mitochondrion.mitochondrion.mitochondrion.mitochondrion.Cytoplasm.
P06151	Ldha	L-lactate dehydrogenase A chain	36475	596.294	2	VIGSGcNLDSAR	92.36	163	0.399539	0.448	-999	0.393	0.503	999	999	6.044	999	999	999	1.12129	mitochondrion.mitochondrion.mitochondrion.mitochondrion.Cytoplasm.
P06795	Abcb1	Multidrug resistance protein 1	140905	689.351	2	SGQTVALVGNSGcGK	40.53	430	NaN	NaN				NaN	NaN	NaN	NaN	NaN	NaN	N/A	Plasma membrane.mitochondrion.Golgi apparatus membrane.mitochondrion.mitochondrion.Cell membrane; Multi-pass membrane protein .
P06797	Ctsl1	Cathepsin L1	37523	634.959	3	DRDNHcGLATAASYPVVN	32.21	322	1.31286	1.7445	0.407	3.082	999	999	999	999	999	999	NaN	1.32878	Plasma membrane.Lysosome.
P07724	Alb	Serum albumin	68648	962.964	2	AADKDTcFSTEGPNLVTR	44.16	591	0.593717	0.792	-999	0.792	999	999	999	NaN	999	999	NaN	1.33397	mitochondrion.mitochondrion.mitochondrion.mitochondrion.Secreted.
P07724	Alb	Serum albumin	68648	642.306	3	AADKDTcFSTEGPNLVTR	63.02	591	0.623702	0.832	0.697	0.721	1.078	999	999	11.808	999	999	999	1.33397	mitochondrion.mitochondrion.mitochondrion.mitochondrion.Secreted.
P07724	Alb	Serum albumin	68648	613.624	3	AETFTFHSDIcTLPEK	38.33	538	1.06974	1.427	-999	1.117	1.737	999	999	NaN	999	999	999	1.33397	mitochondrion.mitochondrion.mitochondrion.mitochondrion.Secreted.
P07724	Alb	Serum albumin	68648	477.217	2	cCSGSLVER	76.32	500,501	999	999	999			999	NaN	NaN	NaN	NaN	NaN	1.33397	mitochondrion.mitochondrion.mitochondrion.mitochondrion.Secreted.
P07724	Alb	Serum albumin	68648	539.752	2	cCSGSLVER	33.5	500	NaN	NaN				NaN	NaN	NaN	NaN	NaN	NaN	1.33397	mitochondrion.mitochondrion.mitochondrion.mitochondrion.Secreted.
P07724	Alb	Serum albumin	68648	827.711	3	DDNPSLPPFERPEAEAMcTSFK	38.1	148	0.601588	0.8025	-999	0.227	1.378	999	2.794	NaN	999	999	2.96	1.33397	mitochondrion.mitochondrion.mitochondrion.mitochondrion.Secreted.
P07724	Alb	Serum albumin	68648	673.28	2	ENYGELADccTK	66.84	114,115	0.547614	0.7305	-999	0.633	0.828	999	999	999	999	999	999	1.33397	mitochondrion.mitochondrion.mitochondrion.mitochondrion.Secreted.
P07724	Alb	Serum albumin	68648	450.245	2	LcAIPNLR	49.9	99	0.512256	0.683333	0.429	0.698	0.923	999	999	6.006	999	999	999	1.33397	mitochondrion.mitochondrion.mitochondrion.mitochondrion.Secreted.
P07724	Alb	Serum albumin	68648	803.415	2	LPcVEDYLSAILNR	115.27	472	0.617705	0.824	-999	-999	0.824	999	12.632	7.269	999	999	999	1.33397	mitochondrion.mitochondrion.mitochondrion.mitochondrion.Secreted.
P07724	Alb	Serum albumin	68648	535.939	3	LPcVEDYLSAILNR	43.51	472	0.619204	0.826	-999	0.81	0.842	999	5.765	5.062	999	999	9.885	1.33397	mitochondrion.mitochondrion.mitochondrion.mitochondrion.Secreted.
P07724	Alb	Serum albumin	68648	913.467	2	RPcFSALTVDETYVPK	71.88	511	0.448286	0.598	0.225	0.76	0.809	999	4.751	3.623	999	15.128	10.757	1.33397	mitochondrion.mitochondrion.mitochondrion.mitochondrion.Secreted.
P07724	Alb	Serum albumin	68648	609.307	3	RPcFSALTVDETYVPK	67.67	511	0.48152	0.642333	0.42	0.719	0.788	20.649	4.61	4.387	999	8.002	6.506	1.33397	mitochondrion.mitochondrion.mitochondrion.mitochondrion.Secreted.
P07724	Alb	Serum albumin	68648	633.344	3	SLHTLFGDKLcAIPNLR	55.72	99	1.09548	1.46133	0.527	1.062	2.795	77.975	74.224	21.159	999	212.827	6.733	1.33397	mitochondrion.mitochondrion.mitochondrion.mitochondrion.Secreted.
P07724	Alb	Serum albumin	68648	493.22	2	TNcDLYEK	59.09	416	0.951796	1.26967	1.045	1.11	1.654	999	999	4.639	999	999	6.705	1.33397	mitochondrion.mitochondrion.mitochondrion.mitochondrion.Secreted.
P07724	Alb	Serum albumin	68648	868.884	2	TVMDDFAQFLDTcCK	84.06	582,583	0.448286	0.598	-999	0.437	0.759	999	999	999	999	999	999	1.33397	mitochondrion.mitochondrion.mitochondrion.mitochondrion.Secreted.
P07724	Alb	Serum albumin	68648	640.607	3	VNKEcCHGDLLECADDR	39.39	269,270,277	NaN	NaN				NaN	NaN	NaN	NaN	NaN	NaN	1.33397	mitochondrion.mitochondrion.mitochondrion.mitochondrion.Secreted.
P07724	Alb	Serum albumin	68648	687.808	2	YMcENQATISSK	88.01	289	0.277368	0.37	0.131	0.468	0.511	999	999	999	999	999	999	1.33397	mitochondrion.mitochondrion.mitochondrion.mitochondrion.Secreted.
P07901	Hsp90aa1	Heat shock protein HSP 90-alpha	84735	1187.59	2	VFImDNcEELIPEYLNFIR	45.06	375	0.515818	0.431	-999	0.377	0.485	999	7.064	NaN	999	999	16.731	0.835567	Plasma membrane. Plasma membrane. Plasma membrane. Mitochondrion outer membrane.Cytoplasm. Melanosome. Cell membrane.
P08113	Hsp90b1	Endoplasmin	92418	1446.2	2	GYEVIYLTEPVDEYcIQALPEFDGK	40.96	576	NaN	NaN				NaN	NaN	NaN	NaN	NaN	NaN	1.03573	Endoplasmic reticulum membrane.Endoplasmic reticulum membrane.Endoplasmic reticulum membrane.Plasma membrane.Endoplasmic reticulum lumen. Melanosome.
P08113	Hsp90b1	Endoplasmin	92418	1150.04	2	LTESPcALVASQYGWSGNMER	104.34	645	1.41736	1.468	-999	1.16	1.776	14.746	9.071	-999	999	35.279	3.663	1.03573	Endoplasmic reticulum membrane.Endoplasmic reticulum membrane.Endoplasmic reticulum membrane.Plasma membrane.Endoplasmic reticulum lumen. Melanosome.
P08122	Col4a2	Collagen alpha-2(IV) chain	167220	582.779	2	ATPFIEcNGGR	31.29	1653	999	999	999			999	NaN	NaN	NaN	NaN	NaN	N/A	Secreted, extracellular space, extracellular matrix, basement membrane.
P08249	Mdh2	Malate dehydrogenase, mitochondrial	35589	656.315	2	EGVVEcSFVQSK	48.69	275	0.339823	0.361	0.205	0.423	0.455	999	999	5.724	999	999	999	1.06232	Plasma membrane.mitochondrion inner membrane.Mitochondrion matrix.
P08249	Mdh2	Malate dehydrogenase, mitochondrial	35589	851.424	2	ETEcTYFSTPLLLGK	98.86	285	0.556801	0.5915	-999	0.557	0.626	999	5.978	3.026	999	999	7.721	1.06232	Plasma membrane.mitochondrion inner membrane.Mitochondrion matrix.
P08249	Mdh2	Malate dehydrogenase, mitochondrial	35589	641.351	2	GcDVVVIPAGVPR	43.23	93	0.946044	1.005	-999	0.8	1.21	6.398	2.393	2.035	999	3.039	2.99	1.06232	Plasma membrane.mitochondrion inner membrane.Mitochondrion matrix.
P08249	Mdh2	Malate dehydrogenase, mitochondrial	35589	716.857	2	GYLGPEQLPDcLK	76.8	89	0.7697	0.817667	0.301	0.939	1.213	999	6.764	0.982	999	6.648	2.293	1.06232	Plasma membrane.mitochondrion inner membrane.Mitochondrion matrix.
P08249	Mdh2	Malate dehydrogenase, mitochondrial	35589	657.379	2	TIIPLISQcTPK	38.82	212	0.802647	0.852667	0.161	0.617	1.78	6.768	4.745	0.421	999	6.274	3.524	1.06232	Plasma membrane.mitochondrion inner membrane.Mitochondrion matrix.
P08752	Gnai2	Guanine nucleotide-binding protein G(i), alpha-2 subunit	40445	527.258	2	LFDSIcNNK	61.04	255	0.370485	0.437667	0.277	0.435	0.601	999	999	999	999	999	999	1.18134	Plasma membrane. Plasma membrane. Plasma membrane. Cytoplasm. Cytoplasm, cytoskeleton, microtubule organizing center, centrosome. Cell membrane.
P08752	Gnai2	Guanine nucleotide-binding protein G(i), alpha-2 subunit	40445	487.232	3	LWADHGVQAcFGR	58.72	140	0.524266	0.619333	0.552	0.625	0.681	7.024	5.806	4.295	999	11.404	6.995	1.18134	Plasma membrane. Plasma membrane. Plasma membrane. Cytoplasm. Cytoplasm, cytoskeleton, microtubule organizing center, centrosome. Cell membrane.
P09411	Pgk1	Phosphoglycerate kinase 1	44522	1334.67	2	DcVGPEVENACANPAAGTVILLENLR	108.64	99,108	1.27633	1.024	-999	1.004	1.044	999	5.697	-999	999	999	1.872	0.802297	Cytoplasm.
P09411	Pgk1	Phosphoglycerate kinase 1	44522	890.1	3	DcVGPEVENACANPAAGTVILLENLR	67.35	99,108	1.66023	1.332	-999	1.114	1.55	999	1.865	-999	999	30.403	0.746	0.802297	Cytoplasm.
P09411	Pgk1	Phosphoglycerate kinase 1	44522	1397.19	2	DcVGPEVENACANPAAGTVILLENLR	61.46	99	1.76805	1.4185	-999	0.268	2.569	999	999	-999	999	999	0.54	0.802297	Cytoplasm.
P09411	Pgk1	Phosphoglycerate kinase 1	44522	931.792	3	DcVGPEVENACANPAAGTVILLENLR	37.88	99	1.42902	1.1465	-999	0.399	1.894	999	999	4.397	999	999	0.92	0.802297	Cytoplasm.
P09411	Pgk1	Phosphoglycerate kinase 1	44522	931.795	3	DCVGPEVENAcANPAAGTVILLENLR	54.8	108	1.65338	1.3265	-999	0.229	2.424	4.83	2.563	-999	999	999	0.897	0.802297	Cytoplasm.
P09411	Pgk1	Phosphoglycerate kinase 1	44522	434.206	2	FcLDNGAK	33.66	50	1.21152	0.972	-999	0.938	1.006	999	999	3.58	999	999	999	0.802297	Cytoplasm.
P09411	Pgk1	Phosphoglycerate kinase 1	44522	1212.58	2	TGQATVASGIPAGWMGLDcGTESSK	64.67	316	1.14858	0.9215	-999	0.843	1	999	5.763	-999	999	999	3.743	0.802297	Cytoplasm.
P09528	Fth1	Ferritin heavy chain	21053	687.638	3	DDWESGLNAMEcALHLEK	54.37	103	0.316166	0.509	-999	-999	0.509	999	-999	NaN	999	999	999	1.60992	mitochondrion.mitochondrion.mitochondrion.mitochondrion.0
P10126	Eef1a1	Elongation factor 1-alpha 1	50082	979.848	3	DGSASGTTLLEALDcILPPTRPTDKPLR	119.78	234	0.791876	0.602	-999	0.449	0.755	999	999	2.719	999	999	999	0.76022	Plasma membrane.Cytoplasm. Nucleus. Nucleus, nucleolus.
P10126	Eef1a1	Elongation factor 1-alpha 1	50082	735.132	4	DGSASGTTLLEALDcILPPTRPTDKPLR	91.76	234	0.885708	0.673333	0.656	0.679	0.685	999	999	999	999	999	999	0.76022	Plasma membrane.Cytoplasm. Nucleus. Nucleus, nucleolus.
P10126	Eef1a1	Elongation factor 1-alpha 1	50082	767.156	4	KDGSASGTTLLEALDcILPPTRPTDKPLR	80.67	234	0.95959	0.7295	-999	0.692	0.767	999	999	24.443	999	999	15.267	0.76022	Plasma membrane.Cytoplasm. Nucleus. Nucleus, nucleolus.
P10126	Eef1a1	Elongation factor 1-alpha 1	50082	980.132	3	SGDAAIVDMVPGKPMcVESFSDYPPLGR	98.19	411	0.918155	0.698	-999	-999	0.698	999	999	999	999	999	999	0.76022	Plasma membrane.Cytoplasm. Nucleus. Nucleus, nucleolus.
P10518	Alad	Delta-aminolevulinic acid dehydratase	36000	768.844	2	AGcQVVAPSDMMDGR	48.61	162	0.464117	0.4885	-999	0.161	0.816	999	999	-999	999	999	999	1.05254	Cytosol.
P10518	Alad	Delta-aminolevulinic acid dehydratase	36000	597.781	2	FAScFYGPFR	33.73	203	0.63054	0.663667	0.277	0.607	1.107	8.622	2.913	1.481	999	999	3.595	1.05254	Cytosol.
P10605	Ctsb	Cathepsin B	37256	766.376	2	EQWSNcPTIGQIR	94.37	93	0.669575	0.685333	0.406	0.823	0.827	999	999	999	999	999	999	1.02354	mitochondrion.mitochondrion.mitochondrion.mitochondrion.Lysosome. Melanosome. Secreted, extracellular space.
P10605	Ctsb	Cathepsin B	37256	594.293	3	GENHcGIESEIVAGIPR	45.45	319	0.83762	0.857333	0.573	0.782	1.217	9.878	9.43	2.267	999	6.833	1.481	1.02354	mitochondrion.mitochondrion.mitochondrion.mitochondrion.Lysosome. Melanosome. Secreted, extracellular space.
P10605	Ctsb	Cathepsin B	37256	596.291	2	ScEAGYSPSYK	32.85	211	1.00664	1.03033	0.874	1.008	1.209	8.227	3.095	2.976	999	8.676	6.485	1.02354	mitochondrion.mitochondrion.mitochondrion.mitochondrion.Lysosome. Melanosome. Secreted, extracellular space.
P10649	Gstm1	Glutathione S-transferase Mu 1	25953	524.766	2	cLDAFPNLR	36.6	174	999	999	999	999	999	999	999	1.862	-999	NaN	NaN	1.10603	Cytoplasm.
P10649	Gstm1	Glutathione S-transferase Mu 1	25953	872.917	2	MQLIMLcYNPDFEK	56.86	115	0.947989	1.0485	-999	0.566	1.531	3.403	1.805	-999	999	999	999	1.10603	Cytoplasm.
P10833	Rras	Ras-related protein R-Ras	23749	522.779	2	IcTVDGIPAR	45.25	70	0.67196	0.7745	-999	0.465	1.084	999	999	NaN	999	999	1.576	1.1526	Plasma membrane. Plasma membrane. Plasma membrane. Cell membrane; Lipid-anchor; Cytoplasmic side.
P11352	Gpx1	Glutathione peroxidase 1	22316	682.006	3	GLVVLGFPcNQFGHQENGK	45.62	76	1.12685	1.11	-999	1.04	1.18	999	3.748	-999	999	13.42	2.197	0.985047	mitochondrion.mitochondrion.mitochondrion.mitochondrion.Cytoplasm.
P11352	Gpx1	Glutathione peroxidase 1	22316	568.799	2	YIIWSPVcR	51.53	154	0.860534	0.847667	0.759	0.863	0.921	999	8.44	4.366	999	6.959	3.042	0.985047	mitochondrion.mitochondrion.mitochondrion.mitochondrion.Cytoplasm.
P11588	Mup1	Major urinary protein 1	20635	419.709	2	FAQLcEK	39.57	156	-999	-999	-999	-999	-999	999	999	999	999	999	6.398	N/A	mitochondrion.mitochondrion.mitochondrion.mitochondrion.Secreted.
P11589	Mup2	Major urinary protein 2	20650	728.311	2	DEEcSELSMVADK	91.63	82	0.560564	0.254	0.18	0.264	0.318	1.743	1.569	1.063	6.428	6.022	4.073	0.453115	mitochondrion.mitochondrion.mitochondrion.mitochondrion.Secreted.
P11589	Mup2	Major urinary protein 2	20650	472.572	3	FAKLcEEHGILR	44.5	156	6.98056	3.163	-999	3.163	999	999	999	NaN	999	999	NaN	0.453115	mitochondrion.mitochondrion.mitochondrion.mitochondrion.Secreted.
P11589	Mup2	Major urinary protein 2	20650	535.275	2	LcEEHGILR	57.22	156	0.805535	0.365	-999	-999	0.365	1.586	NaN	NaN	999	5.409	2.552	0.453115	mitochondrion.mitochondrion.mitochondrion.mitochondrion.Secreted.
P11714	Cyp2d9	Cytochrome P450 2D9	56912	898.765	3	EANHLcDAFTAQAGQPINPNPMLNK	91.2	164	0.513152	0.425	-999	-999	0.425	999	-999	NaN	999	999	999	0.828215	Endoplasmic reticulum membrane; Peripheral membrane protein. Microsome membrane; Peripheral membrane protein.
P11714	Cyp2d9	Cytochrome P450 2D9	56912	460.237	2	ScLGEALAR	72.73	446	0.374299	0.31	-999	0.309	0.311	999	999	4.298	999	999	999	0.828215	Endoplasmic reticulum membrane; Peripheral membrane protein. Microsome membrane; Peripheral membrane protein.
P11714	Cyp2d9	Cytochrome P450 2D9	56912	697.881	2	STcNVIASLIFAR	105.58	186	0.347132	0.2875	-999	0.244	0.331	999	12.398	4.093	999	999	5.075	0.828215	Endoplasmic reticulum membrane; Peripheral membrane protein. Microsome membrane; Peripheral membrane protein.
P11725	Otc	Ornithine carbamoyltransferase, mitochondrial	39740	808.418	2	VAASDWTFLHcLPR	87.04	303	0.79573	0.8505	-999	0.544	1.157	999	4.352	-999	999	253.415	1.5	1.06883	mitochondrion inner membrane.Mitochondrion matrix.
P11725	Otc	Ornithine carbamoyltransferase, mitochondrial	39740	539.274	3	VAASDWTFLHcLPR	82.01	303	0.609077	0.651	-999	0.56	0.742	4.691	1.921	1.638	999	7.583	2.546	1.06883	mitochondrion inner membrane.Mitochondrion matrix.
P11983	Cct1	T-complex protein 1 subunit alpha B	60411	424.225	2	DcLINAAK	35.92	147	NaN	NaN				NaN	NaN	NaN	NaN	NaN	NaN	1.05784	Plasma membrane.Cytoplasm. Cytoplasm, cytoskeleton, microtubule organizing center, centrosome.
P11983	Cct1	T-complex protein 1 subunit alpha B	60411	569.301	2	IAcLDFSLQK	76.53	236	1.12997	1.19533	1.066	1.205	1.315	999	999	14.575	999	4.42	2.174	1.05784	Plasma membrane.Cytoplasm. Cytoplasm, cytoskeleton, microtubule organizing center, centrosome.
P11983	Cct1	T-complex protein 1 subunit alpha B	60411	587.822	2	IcDDELILIK	72.19	357	0.705839	0.746667	0.481	0.715	1.044	999	3.954	3.311	999	11.361	3.234	1.05784	Plasma membrane.Cytoplasm. Cytoplasm, cytoskeleton, microtubule organizing center, centrosome.
P11983	Cct1	T-complex protein 1 subunit alpha B	60411	623.818	2	VLcELADLQDK	41.41	76	0.489361	0.517667	0.162	0.669	0.722	999	999	999	999	999	5.763	1.05784	Plasma membrane.Cytoplasm. Cytoplasm, cytoskeleton, microtubule organizing center, centrosome.
P12790	Cyp2b9	Cytochrome P450 2B9	55724	481.263	2	IcLGESIAR	61.07	436	0.785542	0.988	0.784	1.055	1.125	999	2.852	2.216	999	999	3.357	1.25773	Endoplasmic reticulum membrane; Peripheral membrane protein. Microsome membrane; Peripheral membrane protein.
P12790	Cyp2b9	Cytochrome P450 2B9	55724	553.966	3	IKEEAQcLVEELKK	71.19	152	0.864785	1.08767	0.067	0.908	2.288	999	999	4.713	999	999	1.945	1.25773	Endoplasmic reticulum membrane; Peripheral membrane protein. Microsome membrane; Peripheral membrane protein.
P12791	Cyp2b10	Cytochrome P450 2B10	56708	481.26	2	IcLGESIAR	60.42	445	1.62251	1.691	0.634	1.353	3.086	999	999	6.632	999	999	999	1.04221	Endoplasmic reticulum membrane; Peripheral membrane protein. Microsome membrane; Peripheral membrane protein.
P12791	Cyp2b10	Cytochrome P450 2B10	56708	711.386	2	IPPTYQIcFLAR	33.77	496	0.938709	0.978333	0.669	0.865	1.401	13.725	3.963	2.393	999	16.784	3.068	1.04221	Endoplasmic reticulum membrane; Peripheral membrane protein. Microsome membrane; Peripheral membrane protein.
P12791	Cyp2b10	Cytochrome P450 2B10	56708	563.288	3	IQEEAQcLVEELRK	68.71	152	1.39383	1.45267	0.728	1.761	1.869	6.957	5.207	2.624	999	3.539	0.901	1.04221	Endoplasmic reticulum membrane; Peripheral membrane protein. Microsome membrane; Peripheral membrane protein.
P12970	Rpl7a	60S ribosomal protein L7a	29958	591.289	3	KTcTTVAFTQVNSEDK	43.29	199	0.33751	0.323	-999	0.323		999	NaN	NaN	999	999	-999	0.957009	Cell membrane.
P12970	Rpl7a	60S ribosomal protein L7a	29958	512.271	2	MGVPYcIIK	51.81	182	0.789264	0.755333	0.249	0.783	1.234	3.347	1.818	0.55	999	4.783	1.342	0.957009	Cell membrane.
P12970	Rpl7a	60S ribosomal protein L7a	29958	822.393	2	TcTTVAFTQVNSEDK	80.09	199	0.487978	0.467	-999	0.401	0.533	999	999	999	999	999	999	0.957009	Cell membrane.
P13439	Umps	Uridine 5'-monophosphate synthase	52259	907.993	2	ELLQLADALGPSIcMLK	52.81	278	0.542998	0.565	-999	0.552	0.578	999	999	-999	999	999	0.873	1.04052	nucleus. Cytoplasm.
P13707	Gpd1	Glycerol-3-phosphate dehydrogenase [NAD+], cytoplasmic	37548	651.322	3	FcETTIGCKDPAQGQLLK	44.84	162,168	0.372418	0.394	0.185	0.28	0.717	999	2.762	2.354	999	999	43.257	1.05795	mitochondrion.mitochondrion.mitochondrion.mitochondrion.Cytoplasm.
P13707	Gpd1	Glycerol-3-phosphate dehydrogenase [NAD+], cytoplasmic	37548	501.241	2	FcETTIGcK	31.57	162,168	0.849125	0.898333	0.369	0.962	1.364	4.399	2.751	1.262	999	5.532	5.113	1.05795	mitochondrion.mitochondrion.mitochondrion.mitochondrion.Cytoplasm.
P13707	Gpd1	Glycerol-3-phosphate dehydrogenase [NAD+], cytoplasmic	37548	563.755	2	FcETTIGCK	64.1	162	0.606833	0.642	-999	-999	0.642	999	999	NaN	999	999	999	1.05795	mitochondrion.mitochondrion.mitochondrion.mitochondrion.Cytoplasm.
P13707	Gpd1	Glycerol-3-phosphate dehydrogenase [NAD+], cytoplasmic	37548	693.007	3	FCETTIGcKDPAQGQLLK	59.85	168	0.89229	0.944	-999	0.777	1.111	999	999	-999	999	9.338	3.014	1.05795	mitochondrion.mitochondrion.mitochondrion.mitochondrion.Cytoplasm.
P13707	Gpd1	Glycerol-3-phosphate dehydrogenase [NAD+], cytoplasmic	37548	908.991	2	ITVVQEVDTVEIcGALK	55.44	200	1.12481	1.19	0.298	1.209	2.063	999	2.563	0.962	6.816	1.974	1.617	1.05795	mitochondrion.mitochondrion.mitochondrion.mitochondrion.Cytoplasm.
P13707	Gpd1	Glycerol-3-phosphate dehydrogenase [NAD+], cytoplasmic	37548	731.377	2	VcIVGSGNWGSAIAK	103.76	7	0.712067	0.753333	0.615	0.816	0.829	7.538	7.225	4.49	999	12.879	3.35	1.05795	mitochondrion.mitochondrion.mitochondrion.mitochondrion.Cytoplasm.
P13707	Gpd1	Glycerol-3-phosphate dehydrogenase [NAD+], cytoplasmic	37548	748.862	2	VcYEGQPVGEFIR	85.88	329	0.50916	0.538667	0.388	0.611	0.617	999	3.499	3.063	999	4.495	3.3	1.05795	mitochondrion.mitochondrion.mitochondrion.mitochondrion.Cytoplasm.
P14094	Atp1b1	Sodium/potassium-transporting ATPase subunit beta-1	35172	716.867	2	YNPNVLPVQcTGK	50.38	214	0.664176	0.737333	0.641	0.661	0.91	999	999	999	999	999	999	1.11015	Plasma membrane.Cell membrane; Single-pass type II membrane protein.
P14148	Rpl7	60S ribosomal protein L7	31400	1041.03	2	FGIIcMEDLIHEIYTVGK	67.41	208	0.463382	0.4275	-999	0.363	0.492	999	999	999	999	999	999	0.922564	nucleus. Cytosol.
P14148	Rpl7	60S ribosomal protein L7	31400	694.352	3	FGIIcMEDLIHEIYTVGK	77.94	208	0.449833	0.415	0.31	0.41	0.525	999	999	999	999	999	999	0.922564	nucleus. Cytosol.
P14152	Mdh1	Malate dehydrogenase, cytoplasmic	36488	485.23	2	ENFScLTR	51.01	154	0.413924	0.4305	-999	0.385	0.476	999	999	NaN	999	999	999	1.04005	mitochondrion.mitochondrion.mitochondrion.mitochondrion.Cytoplasm.
P14152	Mdh1	Malate dehydrogenase, cytoplasmic	36488	850.958	2	VIVVGNPANTNcLTASK	130.26	137	0.760543	0.791	-999	0.664	0.918	999	4.983	4.472	999	227.213	79.857	1.04005	mitochondrion.mitochondrion.mitochondrion.mitochondrion.Cytoplasm.
P14206	Rpsa	40S ribosomal protein SA	32817	980.494	3	ADHQPLTEASYVNLPTIALcNTDSPLR	91.16	148	0.778252	0.742	-999	0.557	0.927	999	4.388	3.662	999	10.37	5.428	0.953418	Plasma membrane. Plasma membrane. Plasma membrane. Cell membrane. Cytoplasm. Nucleus.
P14206	Rpsa	40S ribosomal protein SA	32817	625.317	2	YVDIAIPcNNK	65.84	163	0.878593	0.837667	0.668	0.908	0.937	999	4.89	2.913	999	999	4.869	0.953418	Plasma membrane. Plasma membrane. Plasma membrane. Cell membrane. Cytoplasm. Nucleus.
P14426	H2-D1	H-2 class I histocompatibility antigen, D-K alpha chain	40594	597.771	2	LSGcDVGSDWR	61.58	125	0.744295	0.803	0.613	0.636	1.16	999	999	999	999	999	8.34	1.07887	Endoplasmic reticulum membrane.Endoplasmic reticulum membrane.Endoplasmic reticulum membrane.Membrane; Single-pass type I membrane protein.
P14824	Anxa6	Annexin A6	75838	485.746	2	FMTVLcTR	39.41	552	1.3365	1.199	0.797	1.059	1.741	999	999	999	999	999	7.447	0.897116	Cytoplasm. Melanosome.
P14824	Anxa6	Annexin A6	75838	804.871	2	GTVcAANDFNPDADAK	86.97	358	0.716741	0.643	-999	0.391	0.895	999	999	6.949	999	999	999	0.897116	Cytoplasm. Melanosome.
P14824	Anxa6	Annexin A6	75838	499.735	2	QEIcQSYK	42.59	59	1.30418	1.17	-999	0.668	1.672	8.854	5.894	-999	999	5.766	2.327	0.897116	Cytoplasm. Melanosome.
P14869	Rplp0	60S acidic ribosomal protein P0	34195	1062.04	2	AGAIAPcEVTVPAQNTGLGPEK	96.14	119	0.807258	0.808333	0.765	0.802	0.858	999	3.751	3.234	999	6.242	3.695	1.00133	Nucleus. Cytoplasm.
P14869	Rplp0	60S acidic ribosomal protein P0	34195	708.362	3	AGAIAPcEVTVPAQNTGLGPEK	29.1	119	0.963716	0.965	-999	-999	0.965	999	NaN	NaN	999	999	999	1.00133	Nucleus. Cytoplasm.
P14869	Rplp0	60S acidic ribosomal protein P0	34195	605.303	2	cFIVGADNVGSK	58.88	27	1.04261	1.044	1.044	999	999	999	999	999	999	NaN	NaN	1.00133	Nucleus. Cytoplasm.
P15105	Glul	Glutamine synthetase	42092	412.692	2	AcLYAGVK	60.55	183	0.5299	0.486	0.274	0.511	0.673	999	999	999	999	999	999	0.917154	Cytoplasm. Mitochondrion.
P15105	Glul	Glutamine synthetase	42092	460.725	2	cIEEAIDK	32.14	269	-999	-999	-999			NaN	NaN	NaN	999	NaN	NaN	0.917154	Cytoplasm. Mitochondrion.
P15105	Glul	Glutamine synthetase	42092	1324.15	2	ITGTNAEVMPAQWEFQIGPcEGIR	104.32	209	0.486287	0.446	-999	0.429	0.463	999	999	-999	999	999	12.645	0.917154	Cytoplasm. Mitochondrion.
P15105	Glul	Glutamine synthetase	42092	475.77	2	LVLcEVFK	60.86	99	0.529537	0.485667	0.326	0.562	0.569	9.964	4.825	4.655	999	7.162	6.134	0.917154	Cytoplasm. Mitochondrion.
P15105	Glul	Glutamine synthetase	42092	931.456	2	RPSANcDPYAVTEAIVR	112.51	346	0.542984	0.498	0.2	0.416	0.878	3.378	2.428	1.108	999	6.089	3.286	0.917154	Cytoplasm. Mitochondrion.
P15105	Glul	Glutamine synthetase	42092	621.307	3	RPSANcDPYAVTEAIVR	93.63	346	0.481926	0.442	0.315	0.355	0.656	5.629	5.435	2.971	999	5.308	4.05	0.917154	Cytoplasm. Mitochondrion.
P15105	Glul	Glutamine synthetase	42092	879.399	2	TcLLNETGDEPFQYK	115.08	359	0.440493	0.404	0.285	0.415	0.512	999	999	999	999	999	999	0.917154	Cytoplasm. Mitochondrion.
P15392	Cyp2a4	Cytochrome P450 2A4	56558	579.838	2	IVVLcGQEAVK	47.87	82	0.271438	0.382667	0.352	0.397	0.399	999	999	3.971	999	999	999	1.40977	Endoplasmic reticulum membrane; Peripheral membrane protein. Microsome membrane; Peripheral membrane protein.
P15392	Cyp2a4	Cytochrome P450 2A4	56558	508.24	2	YcFGEGLAR	56.95	439	0.359159	0.506333	0.336	0.438	0.745	999	999	999	999	999	999	1.40977	Endoplasmic reticulum membrane; Peripheral membrane protein. Microsome membrane; Peripheral membrane protein.
P16015	Ca3	Carbonic anhydrase 3	29348	646.628	3	EAPFTHFDPScLFPACR	33.88	182,187	1.62189	0.6535	-999	0.306	1.001	999	3.49	-999	999	14.272	3.197	0.402924	Cytoplasm.
P16015	Ca3	Carbonic anhydrase 3	29348	1031.98	2	EAPFTHFDPScLFPACR	31.09	182	1.94081	0.782	-999	0.199	1.365	999	999	NaN	999	999	1.969	0.402924	Cytoplasm.
P16015	Ca3	Carbonic anhydrase 3	29348	688.309	3	EAPFTHFDPScLFPACR	37.54	182	1.4552	0.586333	0.297	0.36	1.102	11.703	4.737	3.359	999	12.966	2.783	0.402924	Cytoplasm.
P16015	Ca3	Carbonic anhydrase 3	29348	688.311	3	EAPFTHFDPSCLFPAcR	37.42	187	1.46305	0.5895	-999	0.439	0.74	8.078	5.882	-999	999	18.158	4.946	0.402924	Cytoplasm.
P16331	Pah	Phenylalanine-4-hydroxylase	51896	783.056	3	AYGAGLLSSFGELQYcLSDKPK	103.86	357	1.0404	0.9705	-999	0.927	1.014	4.222	2.952	2.265	999	999	35.413	0.932817	Cytosol.
P16331	Pah	Phenylalanine-4-hydroxylase	51896	1220.59	2	EDNIPQLEDVSQFLQTcTGFR	36.68	237	0.899069	0.838667	0.399	1.047	1.07	999	999	51.842	999	999	2.748	0.932817	Cytosol.
P16331	Pah	Phenylalanine-4-hydroxylase	51896	814.049	3	EDNIPQLEDVSQFLQTcTGFR	40.81	237	1.5748	1.469	-999	0.84	2.098	999	999	NaN	999	999	999	0.932817	Cytosol.
P16460	Ass1	Argininosuccinate synthase	46555	1159.06	2	FAELVYTGFWHSPEcEFVR	89.43	331	0.654003	0.6635	-999	0.624	0.703	999	999	999	999	999	999	1.01452	mitochondrion.mitochondrion.mitochondrion.mitochondrion.0
P16460	Ass1	Argininosuccinate synthase	46555	773.029	3	FAELVYTGFWHSPEcEFVR	78.53	331	0.770479	0.781667	0.505	0.917	0.923	999	10.647	10.206	999	999	11.287	1.01452	mitochondrion.mitochondrion.mitochondrion.mitochondrion.0
P16460	Ass1	Argininosuccinate synthase	46555	756.892	2	FELTcYSLAPQIK	93	132	0.392632	0.398333	0.023	0.585	0.587	999	999	5.994	999	50.668	38.929	1.01452	mitochondrion.mitochondrion.mitochondrion.mitochondrion.0
P16460	Ass1	Argininosuccinate synthase	46555	511.948	3	YLLGTSLARPcIAR	53.44	97	0.428445	0.434667	0.247	0.391	0.666	999	999	19.712	999	999	10.206	1.01452	mitochondrion.mitochondrion.mitochondrion.mitochondrion.0
P16546	Sptan1	Spectrin alpha chain, brain	284422	709.854	2	VNDVcTNGQDLIK	37.17	1930	0.746229	0.785	0.416	0.963	0.976	999	999	999	999	999	999	1.05196	Plasma membrane.Cytoplasm, cytoskeleton. Cytoplasm, cell cortex.
P16858	Gapdh	Glyceraldehyde-3-phosphate dehydrogenase	35787	853.425	2	IVSNAScTTNCLAPLAK	129.34	150,154	0.602717	0.635	0.37	0.727	0.808	13.77	4.872	4.767	999	6.014	5.661	1.05356	Cytoplasm, cytosol. Nucleus . Cytoplasm, cytoskeleton.
P16858	Gapdh	Glyceraldehyde-3-phosphate dehydrogenase	35787	915.951	2	IVSNAScTTNCLAPLAK	103.71	150	1.45981	1.538	0.69	1.183	2.741	12.324	4.833	3.109	999	3.655	1.256	1.05356	Cytoplasm, cytosol. Nucleus . Cytoplasm, cytoskeleton.
P16858	Gapdh	Glyceraldehyde-3-phosphate dehydrogenase	35787	915.959	2	IVSNASCTTNcLAPLAK	140.02	154	0.809634	0.853	0.449	0.999	1.111	9.91	5.994	3.195	999	8.086	6.086	1.05356	Cytoplasm, cytosol. Nucleus . Cytoplasm, cytoskeleton.
P16858	Gapdh	Glyceraldehyde-3-phosphate dehydrogenase	35787	750.372	2	VPTPNVSVVDLTcR	109.75	245	0.609361	0.642	0.53	0.698	0.698	14.911	8.891	4.156	999	5.908	5.579	1.05356	Cytoplasm, cytosol. Nucleus . Cytoplasm, cytoskeleton.
P17182	Eno1	Alpha-enolase	47111	1148.59	2	SGETEDTFIADLVVGLcTGQIK	85.26	389	0.331141	0.348	-999	0.161	0.535	999	999	999	999	999	999	1.05091	Plasma membrane. Plasma membrane. Plasma membrane. Cytoplasm. Cell membrane.
P17182	Eno1	Alpha-enolase	47111	766.057	3	SGETEDTFIADLVVGLcTGQIK	47.29	389	0.55095	0.579	-999	-999	0.579	999	999	999	999	999	999	1.05091	Plasma membrane. Plasma membrane. Plasma membrane. Cytoplasm. Cell membrane.
P17182	Eno1	Alpha-enolase	47111	788.909	2	VNQIGSVTESLQAcK	114.4	357	0.452622	0.475667	0.349	0.444	0.634	999	10.62	4.523	999	999	3.311	1.05091	Plasma membrane. Plasma membrane. Plasma membrane. Cytoplasm. Cell membrane.
P17427	Ap2a2	AP-2 complex subunit alpha-2	104035	707.863	2	AcNQLGQFLQHR	72.18	330	1.58749	1.60233	1.343	1.43	2.034	999	4.682	1.862	999	999	7.971	1.00935	Plasma membrane. Plasma membrane. Plasma membrane. Cell membrane. Membrane, coated pit; Peripheral membrane protein; Cytoplasmic side.
P17427	Ap2a2	AP-2 complex subunit alpha-2	104035	472.236	3	AcNQLGQFLQHR	48.66	330	0.851373	0.859333	0.521	0.81	1.247	999	7.55	1.801	999	10.01	4.118	1.00935	Plasma membrane. Plasma membrane. Plasma membrane. Cell membrane. Membrane, coated pit; Peripheral membrane protein; Cytoplasmic side.
P17427	Ap2a2	AP-2 complex subunit alpha-2	104035	635.309	2	AVDLLYAMcDR	61.65	396	0.570169	0.5755	-999	0.415	0.736	999	999	4.158	999	999	3.737	1.00935	Plasma membrane. Plasma membrane. Plasma membrane. Cell membrane. Membrane, coated pit; Peripheral membrane protein; Cytoplasmic side.
P17427	Ap2a2	AP-2 complex subunit alpha-2	104035	530.275	2	FHLcSVPTR	34.54	532	-999	-999	-999			NaN	NaN	NaN	999	NaN	NaN	1.00935	Plasma membrane. Plasma membrane. Plasma membrane. Cell membrane. Membrane, coated pit; Peripheral membrane protein; Cytoplasmic side.
P17427	Ap2a2	AP-2 complex subunit alpha-2	104035	638.842	2	LTEcLETILNK	52.1	282	0.719275	0.726	0.726	999		999	5.213	NaN	999	NaN	NaN	1.00935	Plasma membrane. Plasma membrane. Plasma membrane. Cell membrane. Membrane, coated pit; Peripheral membrane protein; Cytoplasmic side.
P17427	Ap2a2	AP-2 complex subunit alpha-2	104035	487.778	2	QSAALcLLR	69.44	171	0.73942	0.746333	0.544	0.803	0.892	999	999	3.946	999	7.803	4.252	1.00935	Plasma membrane. Plasma membrane. Plasma membrane. Cell membrane. Membrane, coated pit; Peripheral membrane protein; Cytoplasmic side.
P17427	Ap2a2	AP-2 complex subunit alpha-2	104035	502.779	2	TTQIGcLLR	46.16	902	0.526411	0.531333	0.329	0.498	0.767	5.883	5.692	2.892	999	999	10.691	1.00935	Plasma membrane. Plasma membrane. Plasma membrane. Cell membrane. Membrane, coated pit; Peripheral membrane protein; Cytoplasmic side.
P17427	Ap2a2	AP-2 complex subunit alpha-2	104035	772.703	3	YLALESMcTLASSEFSHEAVK	86.83	353	1.49601	1.51	-999	1.367	1.653	999	3.779	NaN	999	999	3.806	1.00935	Plasma membrane. Plasma membrane. Plasma membrane. Cell membrane. Membrane, coated pit; Peripheral membrane protein; Cytoplasmic side.
P17563	Selenbp1	Selenium-binding protein 1	52480	677.319	2	cGPGYSTPLEAMK	30.67	8	0.795361	0.765	-999	0.765	999	999	999	NaN	999	999	NaN	0.961827	Nucleus. Cytoplasm, cytosol. Membrane; Peripheral membrane protein.
P17563	Selenbp1	Selenium-binding protein 1	52480	699.361	2	EEIVYLPcIYR	57.67	31	0.386244	0.3715	-999	0.206	0.537	999	13.621	5.522	999	999	7.798	0.961827	Nucleus. Cytoplasm, cytosol. Membrane; Peripheral membrane protein.
P17563	Selenbp1	Selenium-binding protein 1	52480	783.387	3	FLHDPSATQGFVGcALSSNIQR	39.49	268	0.930001	0.8945	-999	0.453	1.336	7.283	2.274	-999	3.477	2.754	1.234	0.961827	Nucleus. Cytoplasm, cytosol. Membrane; Peripheral membrane protein.
P17742	Ppia	Peptidyl-prolyl cis-trans isomerase A	17960	912.108	3	HTGPGILSMANAGPNTNGSQFFIcTAK	114.74	115	1.04775	0.877	-999	0.785	0.969	999	999	2.452	999	999	999	0.83703	Cytoplasm. Secreted.
P17742	Ppia	Peptidyl-prolyl cis-trans isomerase A	17960	771.374	2	IIPGFMcQGGDFTR	99.95	62	0.845848	0.708	-999	0.635	0.781	8.011	3.135	2.538	999	5.634	4.602	0.83703	Cytoplasm. Secreted.
P17742	Ppia	Peptidyl-prolyl cis-trans isomerase A	17960	779.372	2	IIPGFmcQGGDFTR	56.67	62	-999	-999	-999	-999		-999	-999	NaN	999	0.75	-999	0.83703	Cytoplasm. Secreted.
P17742	Ppia	Peptidyl-prolyl cis-trans isomerase A	17960	539.279	2	KITISDcGQL	79.14	161	0.639165	0.535	0.474	0.548	0.583	999	999	2.077	999	999	2.359	0.83703	Cytoplasm. Secreted.
P17751	Tpi1	Triosephosphate isomerase	26696	540.781	2	IAVAAQNcYK	78.61	67	0.307027	0.297	-999	-999	0.297	999	999	6.211	999	999	7.879	0.967343	Cytosol.
P17751	Tpi1	Triosephosphate isomerase	26696	635.333	2	IIYGGSVTGATcK	78.61	218	0.390072	0.377333	0.138	0.467	0.527	999	999	999	999	999	999	0.967343	Cytosol.
P17751	Tpi1	Triosephosphate isomerase	26696	589.652	3	VSHALAEGLGVIAcIGEK	71.85	127	0.594412	0.575	-999	-999	0.575	999	999	999	999	999	999	0.967343	Cytosol.
P18572	Bsg	Basigin	42418	827.407	2	SGEYScIFLPEPVGR	35.82	203	-999	-999	-999	-999	-999	NaN	NaN	NaN	999	999	3.873	1.08112	Plasma membrane. Plasma membrane. Plasma membrane. mitochondrion.mitochondrion.mitochondrion.mitochondrion.Cell membrane; Single-pass type I membrane protein. Melanosome.
P18581	Slc7a2	Low affinity cationic amino acid transporter 2	71819	655.319	2	ETLEScTNATLK	39.64	454	1.2355	1.2355	0.961	1.51		999	999	NaN	999	999	NaN	N/A	Membrane; Multi-pass membrane protein.
P18760	Cfl1	Cofilin-1	18548	626.835	2	AVLFcLSEDKK	38.63	39	-999	-999	-999	-999	-999	-999	NaN	NaN	999	999	5.137	0.914066	Nucleus matrix. Cytoplasm, cytoskeleton. Cell projection, ruffle membrane; Peripheral membrane protein; Cytoplasmic side. Cell projection, lamellipodium membrane; Peripheral membrane protein; Cytoplasmic side.
P19096	Fasn	Fatty acid synthase	272257	739.388	2	AcVDTALENLSTLK	117.7	1222	0.616418	0.570333	0.474	0.551	0.686	14.787	3.849	3.571	999	999	8.634	0.925237	mitochondrion.mitochondrion.mitochondrion.mitochondrion.Plasma membrane.Cytoplasm. Melanosome.
P19096	Fasn	Fatty acid synthase	272257	834.897	2	DPETLLGYSMVGcQR	96.9	135	0.398817	0.369	-999	0.192	0.546	29.645	7.395	7.189	999	21.632	4.389	0.925237	mitochondrion.mitochondrion.mitochondrion.mitochondrion.Plasma membrane.Cytoplasm. Melanosome.
P19096	Fasn	Fatty acid synthase	272257	842.897	2	DPETLLGYSmVGcQR	53.34	135	999	999	999			999	-999	NaN	-999	-999	NaN	0.925237	mitochondrion.mitochondrion.mitochondrion.mitochondrion.Plasma membrane.Cytoplasm. Melanosome.
P19096	Fasn	Fatty acid synthase	272257	756.691	3	FVFTPHMEAEcLSESTALQK	100.94	1128	1.07756	0.997	0.847	1.036	1.108	999	7.161	6.068	999	999	3.782	0.925237	mitochondrion.mitochondrion.mitochondrion.mitochondrion.Plasma membrane.Cytoplasm. Melanosome.
P19096	Fasn	Fatty acid synthase	272257	1194.59	3	GHALGETLAcLPSEVQPAPSLLSQEEWESLFSR	72.46	1354	0.897067	0.83	-999	0.318	1.342	999	999	NaN	999	999	999	0.925237	mitochondrion.mitochondrion.mitochondrion.mitochondrion.Plasma membrane.Cytoplasm. Melanosome.
P19096	Fasn	Fatty acid synthase	272257	1282.17	2	GPSIALDTAcSSSLLALQNAYQAIR	104.98	161	0.757643	0.701	-999	0.497	0.905	999	999	-999	999	999	4.696	0.925237	mitochondrion.mitochondrion.mitochondrion.mitochondrion.Plasma membrane.Cytoplasm. Melanosome.
P19096	Fasn	Fatty acid synthase	272257	855.108	3	GPSIALDTAcSSSLLALQNAYQAIR	97.21	161	0.504735	0.467	-999	-999	0.467	999	999	0.951	999	999	999	0.925237	mitochondrion.mitochondrion.mitochondrion.mitochondrion.Plasma membrane.Cytoplasm. Melanosome.
P19096	Fasn	Fatty acid synthase	272257	575.274	2	LGMLSPDGTcR	65.97	212	0.474833	0.439333	0.308	0.482	0.528	999	4.186	3.183	999	999	999	0.925237	mitochondrion.mitochondrion.mitochondrion.mitochondrion.Plasma membrane.Cytoplasm. Melanosome.
P19096	Fasn	Fatty acid synthase	272257	613.3	3	RPLWFIcSGMGTQWR	38.7	496	0.825734	0.764	0.579	0.815	0.898	999	999	999	999	999	5.879	0.925237	mitochondrion.mitochondrion.mitochondrion.mitochondrion.Plasma membrane.Cytoplasm. Melanosome.
P19096	Fasn	Fatty acid synthase	272257	597.236	2	SFDDSGSGYcR	70.47	223	1.08152	1.00067	0.548	0.888	1.566	5.766	3.252	3.063	4.364	4.063	3.912	0.925237	mitochondrion.mitochondrion.mitochondrion.mitochondrion.Plasma membrane.Cytoplasm. Melanosome.
P19096	Fasn	Fatty acid synthase	272257	639.324	2	SFYGTALFLcR	75.14	1397	0.647041	0.598667	0.524	0.609	0.663	999	8.203	3.637	999	8.6	5.384	0.925237	mitochondrion.mitochondrion.mitochondrion.mitochondrion.Plasma membrane.Cytoplasm. Melanosome.
P19096	Fasn	Fatty acid synthase	272257	546.792	2	SScTIIPLMK	86.33	779	0.513382	0.475	-999	0.388	0.562	5.07	3.648	1.761	999	999	999	0.925237	mitochondrion.mitochondrion.mitochondrion.mitochondrion.Plasma membrane.Cytoplasm. Melanosome.
P19096	Fasn	Fatty acid synthase	272257	1065.19	3	STLATSSSQPVWLTAMDcPTSGVVGLVNCLR	45.95	1441,1452	0.735487	0.6805	-999	0.431	0.93	999	999	NaN	999	999	999	0.925237	mitochondrion.mitochondrion.mitochondrion.mitochondrion.Plasma membrane.Cytoplasm. Melanosome.
P19096	Fasn	Fatty acid synthase	272257	1106.88	3	STLATSSSQPVWLTAMDCPTSGVVGLVNcLR	53.6	1452	-999	-999	-999	-999	999	999	NaN	NaN	999	999	NaN	0.925237	mitochondrion.mitochondrion.mitochondrion.mitochondrion.Plasma membrane.Cytoplasm. Melanosome.
P19096	Fasn	Fatty acid synthase	272257	1132	2	TGGTYGEDLGADYNLSQVcDGK	145.65	2461	0.647401	0.599	-999	0.544	0.654	999	999	6.675	999	999	999	0.925237	mitochondrion.mitochondrion.mitochondrion.mitochondrion.Plasma membrane.Cytoplasm. Melanosome.
P19157	Gstp1	Glutathione S-transferase P 1	23594	954.839	3	EEVVTIDTWMQGLLKPTcLYGQLPK	71.41	48	-999	-999	-999	-999	-999	999	999	0.837	999	999	999	0.424632	Plasma membrane.Cytoplasm. Mitochondrion. Nucleus.
P19253	Rpl13a	60S ribosomal protein L13a	23449	686.824	2	cEGINISGNFYR	68.05	38	0.696813	0.718	0.196	0.395	1.563	16.884	4.374	4.315	999	16.418	8.63	1.03041	nucleus.
P19536	Cox5b	Cytochrome c oxidase subunit 5B, mitochondrial	13804	574.237	2	CPNcGTHYK	29.12	115	1.57865	1.68167	0.921	1.845	2.279	2.569	2.401	1.688	2.015	1.949	0.361	1.06526	Mitochondrion inner membrane.
P20918	Plg	Plasminogen	90723	953.426	2	NPDGDVNGPWcYTTNPR	40.42	543	0.882189	0.895	-999	0.829	0.961	999	7.566	-999	999	999	999	1.01452	Plasma membrane.Secreted.
P20918	Plg	Plasminogen	90723	684.658	3	TAVTAAGTPcQGWAAQEPHR	70.82	502	0.919646	0.933	-999	-999	0.933	999	999	5.31	999	999	999	1.01452	Plasma membrane.Secreted.
P20918	Plg	Plasminogen	90723	702.695	3	VVGGcVANPHSWPWQISLR	38.21	586	0.82847	0.8405	-999	0.839	0.842	999	5.515	-999	999	999	999	1.01452	Plasma membrane.Secreted.
P20918	Plg	Plasminogen	90723	541.255	2	WEYcDIPR	34.91	257	0.741565	0.752333	0.547	0.665	1.045	999	999	999	999	999	999	1.01452	Plasma membrane.Secreted.
P21614	Gc	Vitamin D-binding protein	53565	545.261	2	VcSQYAAYGK	69.04	220	1.33835	1.44033	0.935	1.509	1.877	999	38.044	0.538	999	0.869	0.612	1.0762	Secreted.
P21981	Tgm2	Protein-glutamine gamma-glutamyltransferase 2	77012	533.274	2	LVVNFQcDK	53.67	669	1.02419	0.969	-999	-999	0.969	999	999	999	999	999	2.76	0.946111	mitochondrion.mitochondrion.mitochondrion.mitochondrion.Plasma membrane.
P21981	Tgm2	Protein-glutamine gamma-glutamyltransferase 2	77012	1127.07	2	NPLSDPLYDcIFTVEGAGLTK	33.8	619	1.27311	1.2045	-999	0.392	2.017	999	16.39	-999	999	999	1.52	0.946111	mitochondrion.mitochondrion.mitochondrion.mitochondrion.Plasma membrane.
P21981	Tgm2	Protein-glutamine gamma-glutamyltransferase 2	77012	664.331	2	YSGcLTESNLIK	56.25	553	NaN	NaN				NaN	NaN	NaN	NaN	NaN	NaN	0.946111	mitochondrion.mitochondrion.mitochondrion.mitochondrion.Plasma membrane.
P22892	Ap1g1	AP-1 complex subunit gamma-1	91292	526.798	2	AALcAVHVIR	35.16	160	2.13079	2.167	-999	-999	2.167	999	NaN	NaN	999	999	999	1.01699	Golgi apparatus. Cytoplasmic vesicle, clathrin-coated vesicle membrane; Peripheral membrane protein; Cytoplasmic side.
P23492	Np	Purine nucleoside phosphorylase	32256	840.922	2	DHINLPGFcGQNPLR	38.28	142	0.772061	0.853333	0.22	1.121	1.219	999	999	999	999	5.925	2.715	1.10527	Cytoplasm, cytoskeleton.
P24270	Cat	Catalase	59728	1037.77	3	DGPMcMHDNQGGAPNYYPNSFSAPEQQR	65.98	393	1.40853	1.376	-999	1.145	1.607	999	999	NaN	999	999	999	0.976905	mitochondrion.mitochondrion.mitochondrion.mitochondrion.Plasma membrane.Peroxisome.
P24270	Cat	Catalase	59728	1043.1	3	DGPMcmHDNQGGAPNYYPNSFSAPEQQR	29.81	393	NaN	NaN				NaN	NaN	NaN	NaN	NaN	NaN	0.976905	mitochondrion.mitochondrion.mitochondrion.mitochondrion.Plasma membrane.Peroxisome.
P24270	Cat	Catalase	59728	549.296	2	LcENIAGHLK	88.52	460	0.705289	0.689	-999	-999	0.689	999	4.759	3.092	999	999	3.825	0.976905	mitochondrion.mitochondrion.mitochondrion.mitochondrion.Plasma membrane.Peroxisome.
P24270	Cat	Catalase	59728	873.946	2	LGPNYLQIPVNcPYR	71.71	377	0.65513	0.64	-999	0.622	0.658	9.281	5.726	5.16	999	6.81	3.065	0.976905	mitochondrion.mitochondrion.mitochondrion.mitochondrion.Plasma membrane.Peroxisome.
P24270	Cat	Catalase	59728	641.313	2	LVNADGEAVYcK	82.76	232	0.255398	0.2495	-999	0.123	0.376	999	999	3.636	999	999	999	0.976905	mitochondrion.mitochondrion.mitochondrion.mitochondrion.Plasma membrane.Peroxisome.
P24270	Cat	Catalase	59728	743.374	2	SALEHSVQcAVDVK	98.31	425	0.828126	0.809	0.385	0.804	1.238	999	999	999	999	999	999	0.976905	mitochondrion.mitochondrion.mitochondrion.mitochondrion.Plasma membrane.Peroxisome.
P24270	Cat	Catalase	59728	495.913	3	SALEHSVQcAVDVK	76.75	425	0.557543	0.544667	0.354	0.639	0.641	999	999	999	999	999	999	0.976905	mitochondrion.mitochondrion.mitochondrion.mitochondrion.Plasma membrane.Peroxisome.
P24456	Cyp2d10	Cytochrome P450 2D10	57197	1191.61	2	NLGVFPFPVAPYPYQLcAVMR	50.01	496	0.397932	0.409667	0.345	0.395	0.489	999	999	999	999	999	21.688	1.02949	Endoplasmic reticulum membrane; Peripheral membrane protein. Microsome membrane; Peripheral membrane protein.
P24456	Cyp2d10	Cytochrome P450 2D10	57197	794.743	3	NLGVFPFPVAPYPYQLcAVMR	57.45	496	0.307434	0.3165	-999	0.274	0.359	999	999	NaN	999	999	999	1.02949	Endoplasmic reticulum membrane; Peripheral membrane protein. Microsome membrane; Peripheral membrane protein.
P24456	Cyp2d10	Cytochrome P450 2D10	57197	473.248	2	ScLGEPLAR	64.15	446	0.813025	0.837	0.485	1.189	999	999	1.052	0.799	2.746	1.041	-999	1.02949	Endoplasmic reticulum membrane; Peripheral membrane protein. Microsome membrane; Peripheral membrane protein.
P24527	Lta4h	Leukotriene A-4 hydrolase	68977	636.335	2	AILPcQDTPSVK	42.77	147	0.836585	0.869	-999	0.869		999	NaN	NaN	999	999	-999	1.03875	Cytoplasm.
P24549	Aldh1a1	Retinal dehydrogenase 1	54433	689.337	4	FPVLNPATEEVIcHVEEGDKADVDK	63.8	50	0.992722	0.698	-999	0.682	0.714	999	3.525	NaN	999	999	2.312	0.703118	Cytoplasm.
P24549	Aldh1a1	Retinal dehydrogenase 1	54433	1047.93	3	IGPALScGNTVVVKPAEQTPLTALHLASLIK	39.19	186	-999	-999	-999	-999	-999	NaN	NaN	NaN	999	999	4.924	0.703118	Cytoplasm.
P24549	Aldh1a1	Retinal dehydrogenase 1	54433	786.19	4	IGPALScGNTVVVKPAEQTPLTALHLASLIK	61.54	186	0.874676	0.615	-999	0.479	0.751	999	999	8.265	999	999	999	0.703118	Cytoplasm.
P24549	Aldh1a1	Retinal dehydrogenase 1	54433	961.484	3	KFPVLNPATEEVIcHVEEGDKADVDK	31.24	50	0.870409	0.612	-999	0.448	0.776	999	999	NaN	999	999	999	0.703118	Cytoplasm.
P24549	Aldh1a1	Retinal dehydrogenase 1	54433	721.356	4	KFPVLNPATEEVIcHVEEGDKADVDK	125.38	50	0.96001	0.675	0.601	0.698	0.726	999	999	999	999	999	999	0.703118	Cytoplasm.
P24549	Aldh1a1	Retinal dehydrogenase 1	54433	785.393	3	KFPVLNPATEEVIcHVEEGDK	94.29	50	0.978025	0.687667	0.612	0.704	0.747	999	999	4.727	999	999	2.203	0.703118	Cytoplasm.
P24549	Aldh1a1	Retinal dehydrogenase 1	54433	785.904	2	VFANAYLSDLGGcIK	97.58	126	0.650911	0.457667	0.346	0.449	0.578	999	3.14	2.433	8.504	4.524	2.569	0.703118	Cytoplasm.
P24549	Aldh1a1	Retinal dehydrogenase 1	54433	457.199	2	YcAGWADK	51	133	-999	-999	-999	-999	-999	999	0.654	-999	999	999	999	0.703118	Cytoplasm.
P24668	M6pr	Cation-dependent mannose-6-phosphate receptor	31152	496.754	2	AVVMIScNR	61.81	146	0.453351	0.4845	-999	0.467	0.502	999	999	999	999	999	999	1.06871	Lysosome membrane; Single-pass type I membrane protein.
P24668	M6pr	Cation-dependent mannose-6-phosphate receptor	31152	504.72	2	AVVmIScNR	35.42	146	NaN	NaN				NaN	NaN	NaN	NaN	NaN	NaN	1.06871	Lysosome membrane; Single-pass type I membrane protein.
P24668	M6pr	Cation-dependent mannose-6-phosphate receptor	31152	425.7	2	ScDLVGEK	52.83	33	0.916528	0.9795	0.929	1.03	999	999	999	16.353	999	8.666	-999	1.06871	Lysosome membrane; Single-pass type I membrane protein.
P24721	Asgr2	Asialoglycoprotein receptor 2	34885	953.794	3	DGLTWAEADQYcQLENAHLLVINSR	73.33	198	0.794307	0.874	-999	0.874	999	999	999	NaN	999	999	NaN	1.10033	Membrane; Single-pass type II membrane protein.
P24815	Hsd3b1	3 beta-hydroxysteroid dehydrogenase/Delta 5-->4-isomerase type 1	42036	822.937	2	VTVLEGDILDAQcLR	43.79	68	-999	-999	-999			NaN	NaN	NaN	999	NaN	NaN	N/A	Endoplasmic reticulum membrane; Single-pass membrane protein. Mitochondrion membrane; Single-pass membrane protein.
P25444	Rps2	40S ribosomal protein S2	31212	541.773	2	GcTATLGNFAK	74.07	229	0.698693	0.677667	0.597	0.652	0.784	999	999	6.343	999	999	999	0.969907	Cytosol.
P25444	Rps2	40S ribosomal protein S2	31212	830.393	2	LLMMAGIDDcYTSAR	83.65	222	0.967791	0.938667	0.794	0.804	1.218	5.711	3.397	1.906	999	6.946	5.763	0.969907	Cytosol.
P25688	Uox	Uricase	35017	531.742	2	cFATQVYCK	34.44	188,195	2.82875	2.71	-999	2.71	999	999	999	NaN	999	999	NaN	0.95802	Peroxisome. Mitochondrion.
P25688	Uox	Uricase	35017	870.748	3	NIETFAMNIcEHFLSSFNHVTR	66.28	95	0.75329	0.721667	0.696	0.699	0.77	999	999	999	999	999	999	0.95802	Peroxisome. Mitochondrion.
P25688	Uox	Uricase	35017	653.309	4	NIETFAMNIcEHFLSSFNHVTR	35.67	95	-999	-999	-999	-999		NaN	NaN	NaN	999	999	NaN	0.95802	Peroxisome. Mitochondrion.
P25688	Uox	Uricase	35017	594.27	2	CFATQVYcK	45.94	195	0.880288	0.843333	0.591	0.889	1.05	999	2.355	2.293	999	999	4.709	0.95802	Peroxisome. Mitochondrion.
P25911	Lyn	Tyrosine-protein kinase Lyn	58775	634.324	2	ITFPcISDMIK	33.43	203	0.864879	0.903	0.675	0.835	1.199	999	999	7.892	999	999	999	1.04408	Plasma membrane. Plasma membrane. Plasma membrane. Cell membrane. Nucleus. Cytoplasm. Cytoplasm, perinuclear region. Golgi apparatus.
P25911	Lyn	Tyrosine-protein kinase Lyn	58775	849.428	2	WTAPEAINFGcFTIK	46.32	419	0.741325	0.774	-999	0.774	999	999	999	NaN	999	999	NaN	1.04408	Plasma membrane. Plasma membrane. Plasma membrane. Cell membrane. Nucleus. Cytoplasm. Cytoplasm, perinuclear region. Golgi apparatus.
P26150	Hsd3b3	3 beta-hydroxysteroid dehydrogenase/Delta 5-->4-isomerase type 3	42005	556.255	2	EWGFcLNSR	48.84	279	1.52398	1.371	-999	1.371	999	999	999	NaN	4.025	2.702	NaN	0.899618	mitochondrion inner membrane.Endoplasmic reticulum membrane; Single-pass membrane protein. Mitochondrion membrane; Single-pass membrane protein.
P26231	Ctnna1	Catenin alpha-1	100044	742.334	2	SAAGEFADDPcSSVK	45.68	116	1.1471	1.1835	-999	0.964	1.403	999	999	NaN	999	999	999	1.03173	Plasma membrane. Plasma membrane. Plasma membrane. Cytoplasm, cytoskeleton. Cell junction, adherens junction. Cell membrane; Peripheral membrane protein; Cytoplasmic side. Cell junction.
P26443	Glud1	Glutamate dehydrogenase 1, mitochondrial	61298	581.798	2	cAVVDVPFGGAK	55.87	172	1.32761	1.4065	-999	0.767	2.046	999	999	999	999	999	2.805	1.05942	mitochondrion inner membrane.Mitochondrion matrix.
P26443	Glud1	Glutamate dehydrogenase 1, mitochondrial	61298	919.018	2	IIKPcNHVLSLSFPIR	31.34	112	0.734365	0.778	0.474	0.476	1.384	999	999	8.773	999	3.889	1.793	1.05942	mitochondrion inner membrane.Mitochondrion matrix.
P26443	Glud1	Glutamate dehydrogenase 1, mitochondrial	61298	613.008	3	IIKPcNHVLSLSFPIR	66.44	112	0.554392	0.587333	0.393	0.626	0.743	999	999	8.624	999	5.863	5.481	1.05942	mitochondrion inner membrane.Mitochondrion matrix.
P26443	Glud1	Glutamate dehydrogenase 1, mitochondrial	61298	460.012	4	IIKPcNHVLSLSFPIR	41.45	112	0.891999	0.945	0.862	0.978	0.995	10.351	2.551	2.027	999	6.75	1.598	1.05942	mitochondrion inner membrane.Mitochondrion matrix.
P27046	Man2a1	Alpha-mannosidase 2	131506	581.304	2	GIGLPcSTTQGK	33.76	1092	0.722689	0.8205	0.773	0.868	999	999	999	999	999	999	NaN	1.13534	mitochondrion.mitochondrion.mitochondrion.mitochondrion.Golgi apparatus membrane; Single-pass type II membrane protein.
P27601	Gna13	Guanine nucleotide-binding protein subunit alpha-13	44027	580.93	3	DYFLEFEGDPHcLR	38.41	318	0.94366	1.0315	-999	0.829	1.234	999	999	NaN	999	999	999	1.09308	Plasma membrane. Plasma membrane. Plasma membrane. Membrane; Lipid-anchor. Melanosome. Cytoplasm. Nucleus.
P27601	Gna13	Guanine nucleotide-binding protein subunit alpha-13	44027	457.233	2	FLVEcFR	30.1	329	0.878707	0.9605	-999	0.906	1.015	999	999	NaN	999	999	999	1.09308	Plasma membrane. Plasma membrane. Plasma membrane. Membrane; Lipid-anchor. Melanosome. Cytoplasm. Nucleus.
P27659	Rpl3	60S ribosomal protein L3	46095	512.246	3	TVFAEHISDEcKR	37.93	114	1.35443	1.30467	0.336	1.4	2.178	999	1.989	0.329	999	999	0.353	0.963262	Nucleus, nucleolus. Cytoplasm.
P27659	Rpl3	60S ribosomal protein L3	46095	689.827	2	TVFAEHISDEcK	32.76	114	0.822726	0.7925	-999	0.276	1.309	999	999	NaN	999	999	999	0.963262	Nucleus, nucleolus. Cytoplasm.
P27659	Rpl3	60S ribosomal protein L3	46095	590.808	2	VAcIGAWHPAR	69.55	253	0.684653	0.6595	-999	0.486	0.833	999	999	NaN	999	999	999	0.963262	Nucleus, nucleolus. Cytoplasm.
P27773	Pdia3	Protein disulfide-isomerase A3	56643	917.12	3	FIQDSIFGLcPHMTEDNKDLIQGK	30.24	244	1.01671	1.0715	-999	0.956	1.187	999	999	NaN	999	999	999	1.05389	Endoplasmic reticulum. Endoplasmic reticulum lumen. Melanosome.
P27773	Pdia3	Protein disulfide-isomerase A3	56643	688.083	4	FIQDSIFGLcPHMTEDNKDLIQGK	55.93	244	0.905535	0.954333	0.909	0.969	0.985	999	6.005	4.729	999	999	5.124	1.05389	Endoplasmic reticulum. Endoplasmic reticulum lumen. Melanosome.
P27773	Pdia3	Protein disulfide-isomerase A3	56643	698.997	3	FIQDSIFGLcPHMTEDNK	49.27	244	0.971164	1.0235	-999	0.898	1.149	999	5.477	-999	999	999	3.915	1.05389	Endoplasmic reticulum. Endoplasmic reticulum lumen. Melanosome.
P28271	Aco1	Cytoplasmic aconitate hydratase	98116	484.234	2	NcDEFLVK	34.07	50	NaN	NaN				NaN	NaN	NaN	NaN	NaN	NaN	0.925009	mitochondrion.mitochondrion.mitochondrion.mitochondrion.Cytoplasm.
P28271	Aco1	Cytoplasmic aconitate hydratase	98116	600.274	2	WGSQAFcNMR	68.39	165	0.358915	0.332	-999	-999	0.332	999	999	5.691	999	999	9.685	0.925009	mitochondrion.mitochondrion.mitochondrion.mitochondrion.Cytoplasm.
P28474	Adh5	Alcohol dehydrogenase class-3	39522	822.877	2	EFGASEcISPQDFSK	99.69	240	0.890042	0.7695	-999	0.687	0.852	999	999	999	999	8.531	6.63	0.864566	mitochondrion.mitochondrion.mitochondrion.mitochondrion.Cytoplasm.
P28665	Mug1	Murinoglobulin-1	165193	562.28	2	ALScLESSWK	69.62	1129	0.676615	0.55	-999	0.547	0.553	999	999	999	999	999	999	0.81287	Secreted.
P28665	Mug1	Murinoglobulin-1	165193	719.387	2	DLFQcVSFIIPR	58.86	86	0.795125	0.646333	0.582	0.662	0.695	999	999	999	999	999	999	0.81287	Secreted.
P28665	Mug1	Murinoglobulin-1	165193	946.504	2	LPIIcFDYGMVPISAPR	30.95	680	1.35323	1.1	-999	0.717	1.483	23.893	11.991	-999	999	999	5.307	0.81287	Secreted.
P28665	Mug1	Murinoglobulin-1	165193	736.894	2	LQVTASPQSLcGLR	69.76	587	0.781183	0.635	-999	0.473	0.797	999	999	12.199	999	999	999	0.81287	Secreted.
P28665	Mug1	Murinoglobulin-1	165193	967.478	2	VPNAMSVNDEVLSVTAcGK	153.59	251	2.83563	2.305	0.709	1.173	5.033	16.22	8.375	5.329	999	6.076	3.445	0.81287	Secreted.
P28843	Dpp4	Dipeptidyl peptidase 4	87381	713.027	3	YYQLGcWGPGLPLYTLHR	38.05	466	1.13527	1.175	-999	0.981	1.369	999	3.196	-999	999	999	2.907	1.035	Plasma membrane.Plasma membrane.Dipeptidyl peptidase 4 soluble form: Secreted.
P29341	Pabpc1	Polyadenylate-binding protein 1	70598	803.378	2	GFGFVcFSSPEEATK	32.44	339	0.91156	0.8595	-999	0.618	1.101	2.583	1.728	-999	999	1.526	0.753	0.942889	Cytoplasm. Nucleus.
P29699	Ahsg	Alpha-2-HS-glycoprotein	37302	1244.18	2	AQNVPLPVSTLVEFVIAATDcTAK	89.99	208	1.5303	1.552	-999	1.019	2.085	999	999	NaN	999	999	999	1.01418	Secreted.
P29699	Ahsg	Alpha-2-HS-glycoprotein	37302	829.781	3	AQNVPLPVSTLVEFVIAATDcTAK	82.05	208	1.08363	1.099	0.639	0.99	1.668	999	999	999	999	999	999	1.01418	Secreted.
P29699	Ahsg	Alpha-2-HS-glycoprotein	37302	790.891	2	VGQPGAAGPVSPMcPGR	57.72	336	0.579777	0.588	-999	0.407	0.769	999	999	999	999	999	999	1.01418	Secreted.
P29758	Oat	Ornithine aminotransferase, mitochondrial	48324	810.396	2	VLPMNTGVEAGETAcK	89.22	150	1.04464	1.097	0.644	1.13	1.517	999	999	1.278	999	999	999	1.05012	Mitochondrion matrix.
P31230	Aimp1	Aminoacyl tRNA synthetase complex-interacting multifunctional protein 1	33976	402.734	2	IGcIVTAK	39.77	159	-999	-999	-999			NaN	NaN	NaN	999	NaN	NaN	0.97102	Nucleus. Cytoplasm, cytosol . Cytoplasmic vesicle, secretory vesicle. Secreted. Endoplasmic reticulum. Golgi apparatus.
P31649	Slc6a13	Sodium- and chloride-dependent GABA transporter 2	68239	467.242	2	FPYLcYK	37.36	62	0.833833	0.822	0.617	0.824	1.025	6.573	3.015	2.858	999	4.089	3.156	0.985809	Plasma membrane. Plasma membrane. Plasma membrane. Cell membrane; Multi-pass membrane protein.
P31649	Slc6a13	Sodium- and chloride-dependent GABA transporter 2	68239	670.851	2	QLVcPAEDLPQK	42.33	569	0.783113	0.772	-999	0.634	0.91	999	999	999	999	999	999	0.985809	Plasma membrane. Plasma membrane. Plasma membrane. Cell membrane; Multi-pass membrane protein.
P32261	Serpinc1	Antithrombin-III	51971	651.852	2	DIPVNPLcIYR	58.45	54	NaN	NaN	-999	999		999	NaN	NaN	999	NaN	NaN	1.09918	Secreted, extracellular space.
P33267	Cyp2f2	Cytochrome P450 2F2	55913	551.272	2	DFIDcFLTK	49.18	267	0.689913	0.686	0.632	0.656	0.77	999	8.01	3.125	999	3.79	3.429	0.994329	Endoplasmic reticulum membrane; Peripheral membrane protein. Microsome membrane; Peripheral membrane protein.
P33267	Cyp2f2	Cytochrome P450 2F2	55913	486.267	2	LcLGEPLAR	60.81	436	0.414685	0.412333	0.343	0.427	0.467	999	9.012	3.284	999	999	6.528	0.994329	Endoplasmic reticulum membrane; Peripheral membrane protein. Microsome membrane; Peripheral membrane protein.
P33267	Cyp2f2	Cytochrome P450 2F2	55913	564.321	2	RLcLGEPLAR	51.68	436	0.559506	0.556333	0.362	0.544	0.763	999	999	999	999	999	999	0.994329	Endoplasmic reticulum membrane; Peripheral membrane protein. Microsome membrane; Peripheral membrane protein.
P33267	Cyp2f2	Cytochrome P450 2F2	55913	734.387	2	SVSNIIcSVVFGSR	93.79	180	0.211198	0.21	-999	-999	0.21	999	4.296	2.129	999	999	17.613	0.994329	Endoplasmic reticulum membrane; Peripheral membrane protein. Microsome membrane; Peripheral membrane protein.
P34884	Mif	Macrophage migration inhibitory factor	12496	495.271	2	LLcGLLSDR	72.61	81	0.625679	0.619	0.527	0.59	0.74	999	8.713	3.5	2.739	1.898	1.887	0.989325	Secreted. Cytoplasm.
P34914	Ephx2	Epoxide hydrolase 2	62475	1213.59	2	AcGANLPENFSISQIFSQAMAAR	105.17	78	1.80806	1.43133	0.461	1.824	2.009	999	11.07	10.824	999	999	1.277	0.79164	Cytoplasm. Peroxisome.
P34914	Ephx2	Epoxide hydrolase 2	62475	809.391	3	AcGANLPENFSISQIFSQAMAAR	83.27	78	0.809711	0.641	0.534	0.543	0.846	999	11.142	5.271	999	999	2.03	0.79164	Cytoplasm. Peroxisome.
P34914	Ephx2	Epoxide hydrolase 2	62475	685.654	3	GFTTcIVTNNWLDDGDKR	73.08	120	1.59037	1.259	1.028	1.207	1.542	14.39	6.967	5.268	999	999	3.861	0.79164	Cytoplasm. Peroxisome.
P34914	Ephx2	Epoxide hydrolase 2	62475	697.85	4	GHIEDcGHWTQIEKPTEVNQILIK	55.36	521	999	999	999			999	NaN	NaN	NaN	NaN	NaN	0.79164	Cytoplasm. Peroxisome.
P34914	Ephx2	Epoxide hydrolase 2	62475	1159.53	2	GYGDSSSPPEIEEYAMELLcK	47.69	312	1.73943	1.377	-999	0.741	2.013	6.804	4.876	-999	999	999	1.085	0.79164	Cytoplasm. Peroxisome.
P34914	Ephx2	Epoxide hydrolase 2	62475	848.178	4	VTGTQFPEAPLPVPcNPNDVSHGYVTVKPGIR	54.75	230	NaN	NaN	-999	999		999	NaN	NaN	999	NaN	NaN	0.79164	Cytoplasm. Peroxisome.
P34927	Asgr1	Asialoglycoprotein receptor 1	32583	557.26	2	SLScQMAAFR	86.96	138	0.319421	0.356333	0.244	0.399	0.426	999	999	82.325	999	999	56.971	1.11556	Membrane; Single-pass type II membrane protein.
P34927	Asgr1	Asialoglycoprotein receptor 1	32583	565.264	2	SLScQmAAFR	70.77	138	0.345119	0.385	-999	-999	0.385	999	999	6.558	999	999	999	1.11556	Membrane; Single-pass type II membrane protein.
P34927	Asgr1	Asialoglycoprotein receptor 1	32583	454.198	2	WNDDVcR	37.47	268	0.755227	0.8425	-999	0.801	0.884	999	999	999	999	999	999	1.11556	Membrane; Single-pass type II membrane protein.
P34927	Asgr1	Asialoglycoprotein receptor 1	32583	577.962	3	YcQLENAHLVVVTSR	78.89	181	0.599102	0.668333	0.563	0.617	0.825	999	999	999	999	999	999	1.11556	Membrane; Single-pass type II membrane protein.
P35123	Usp4	Ubiquitin carboxyl-terminal hydrolase 4	108212	755.889	2	LTLESLYQAVcDR	98.15	624	0.368562	0.3795	-999	0.334	0.425	999	999	999	999	999	999	1.02968	Cytoplasm. Nucleus.
P35293	Rab18	Ras-related protein Rab-18	23021	885.417	2	LDNWLNELETYcTR	37.49	110	1.06134	1.15067	0.539	0.747	2.166	3.118	2.298	0.682	4.785	1.727	1.006	1.08417	Plasma membrane.Apical cell membrane; Lipid-anchor. Basal cell membrane; Lipid-anchor (Potential).
P35486	Pdha1	Pyruvate dehydrogenase E1 component subunit alpha, somatic form, mitochondrial	43204	401.191	2	FAAAYcR	35.74	273	NaN	NaN				NaN	NaN	NaN	NaN	NaN	NaN	0.978758	Mitochondrion matrix.
P35486	Pdha1	Pyruvate dehydrogenase E1 component subunit alpha, somatic form, mitochondrial	43204	560.779	2	VDGMDILcVR	58.65	261	0.579987	0.567667	0.524	0.585	0.594	999	999	999	999	999	9.653	0.978758	Mitochondrion matrix.
P35505	Fah	Fumarylacetoacetase	46074	612.283	2	GEGMSQAATIcR	89.33	315	0.364896	0.411	-999	-999	0.411	999	999	999	999	999	999	1.12635	Cytosol.
P35505	Fah	Fumarylacetoacetase	46074	433.712	2	VGFGQcAGK	53.11	408	0.843138	0.949667	0.536	1.066	1.247	4.229	3.025	1.985	2.976	2.704	2.213	1.12635	Cytosol.
P35576	G6pc	Glucose-6-phosphatase	40454	821.406	3	WcERPEWVHLDTTPFASLFK	62.79	245	0.560591	0.6795	-999	0.552	0.807	999	999	999	999	999	999	1.21211	Endoplasmic reticulum membrane; Multi-pass membrane protein.
P35576	G6pc	Glucose-6-phosphatase	40454	616.298	4	WcERPEWVHLDTTPFASLFK	50.89	245	0.622054	0.754	0.591	0.809	0.862	999	999	999	999	999	999	1.21211	Endoplasmic reticulum membrane; Multi-pass membrane protein.
P35700	Prdx1	Peroxiredoxin-1	22162	779.057	3	HGEVcPAGWKPGSDTIKPDVNK	50.05	173	-999	-999	-999			NaN	NaN	NaN	999	NaN	NaN	0.986261	mitochondrion.mitochondrion.mitochondrion.mitochondrion.Cytoplasm. Melanosome.
P35700	Prdx1	Peroxiredoxin-1	22162	584.536	4	HGEVcPAGWKPGSDTIKPDVNK	62.69	173	0.593656	0.5855	-999	0.259	0.912	10.082	7.727	6.888	999	11.93	6.649	0.986261	mitochondrion.mitochondrion.mitochondrion.mitochondrion.Cytoplasm. Melanosome.
P35700	Prdx1	Peroxiredoxin-1	22162	664.072	4	LNcQVIGASVDSHFCHLAWINTPK	43.98	71,83	0.701133	0.6915	-999	0.39	0.993	999	3.949	NaN	999	999	999	0.986261	mitochondrion.mitochondrion.mitochondrion.mitochondrion.Cytoplasm. Melanosome.
P35700	Prdx1	Peroxiredoxin-1	22162	695.338	4	LNCQVIGASVDSHFcHLAWINTPK	54.23	83	0.240302	0.237	-999	0.237	999	999	999	NaN	999	999	NaN	0.986261	mitochondrion.mitochondrion.mitochondrion.mitochondrion.Cytoplasm. Melanosome.
P35762	Cd81	CD81 antigen	25811	856.424	3	TFHETLNcCGSNALTTLTTTILR	86.18	156	1.6355	1.6355	-999	1.537	1.734	999	999	NaN	999	999	999	N/A	Plasma membrane. Plasma membrane. Plasma membrane. Membrane; Multi-pass membrane protein.
P35762	Cd81	CD81 antigen	25811	1255.63	2	TFHETLNcCGSNALTTLTTTILR	41.96	156,157	0.650333	0.650333	0.473	0.639	0.839	999	999	999	999	999	999	N/A	Plasma membrane. Plasma membrane. Plasma membrane. Membrane; Multi-pass membrane protein.
P35762	Cd81	CD81 antigen	25811	837.422	3	TFHETLNcCGSNALTTLTTTILR	129.32	156,157	0.719667	0.719667	0.711	0.722	0.726	999	999	999	999	999	999	N/A	Plasma membrane. Plasma membrane. Plasma membrane. Membrane; Multi-pass membrane protein.
P35762	Cd81	CD81 antigen	25811	879.099	3	TFHETLNcCGSNALTTLTTTILR	51.97	156	0.39	0.39	-999	0.39		999	NaN	NaN	999	999	NaN	N/A	Plasma membrane. Plasma membrane. Plasma membrane. Membrane; Multi-pass membrane protein.
P35802	Gpm6a	Neuronal membrane glycoprotein M6-a	31128	577.291	2	IcTASENFLR	76.39	192	0.899	0.899	-999	0.832	0.966	999	999	NaN	999	999	999	N/A	Plasma membrane. Plasma membrane. Plasma membrane. Cell membrane; Multi-pass membrane protein. Cell projection, axon. Cell projection, dendritic spine. Cell projection, filopodium.
P35979	Rpl12	60S ribosomal protein L12	17794	681.349	2	cTGGEVGATSALAPK	41	17	0.702115	0.724667	0.655	0.752	0.767	3.371	2.415	2.252	3.009	2.995	2.541	1.03212	Ribosome.
P35979	Rpl12	60S ribosomal protein L12	17794	809.902	2	EILGTAQSVGcNVDGR	120.56	141	0.696948	0.719333	0.516	0.76	0.882	6.934	3.694	3.16	999	999	999	1.03212	Ribosome.
P35979	Rpl12	60S ribosomal protein L12	17794	995.452	2	HPHDIIDDINSGAVEcPAS	98.84	162	0.72117	0.744333	0.53	0.838	0.865	5.604	3.464	2.13	999	9.112	1.237	1.03212	Ribosome.
P35979	Rpl12	60S ribosomal protein L12	17794	663.963	3	HPHDIIDDINSGAVEcPAS	84.46	162	0.684675	0.706667	0.661	0.713	0.746	4.592	2.09	1.969	999	4.698	1.467	1.03212	Ribosome.
P35980	Rpl18	60S ribosomal protein L18	21631	401.734	2	LKVcALR	29.32	101	-999	-999	-999			NaN	NaN	NaN	999	NaN	NaN	0.97632	Cytoplasm.
P37040	Por	NADPH--cytochrome P450 reductase	76995	701.825	2	EVGETLLYYGcR	70.69	566	0.536568	0.652667	0.534	0.6	0.824	999	999	7.866	999	999	5.529	1.21637	mitochondrion.mitochondrion.mitochondrion.mitochondrion.Endoplasmic reticulum membrane; Peripheral membrane protein.
P37040	Por	NADPH--cytochrome P450 reductase	76995	609.792	2	HPFPcPTTYR	57.64	363	0.704965	0.8575	-999	0.783	0.932	999	999	999	999	999	4.865	1.21637	mitochondrion.mitochondrion.mitochondrion.mitochondrion.Endoplasmic reticulum membrane; Peripheral membrane protein.
P38060	Hmgcl	Hydroxymethylglutaryl-CoA lyase, mitochondrial	34139	723.833	2	GYVScALGCPYEGK	95.96	170,174	0.645024	0.610333	0.265	0.771	0.795	999	999	15.54	999	12.039	5.253	0.946219	mitochondrion inner membrane.Mitochondrion matrix. Peroxisome.
P38060	Hmgcl	Hydroxymethylglutaryl-CoA lyase, mitochondrial	34139	786.363	2	GYVScALGCPYEGK	62.7	170	0.723582	0.684667	0.523	0.713	0.818	1.807	1.617	1.339	999	2.612	2.593	0.946219	mitochondrion inner membrane.Mitochondrion matrix. Peroxisome.
P38060	Hmgcl	Hydroxymethylglutaryl-CoA lyase, mitochondrial	34139	786.355	2	GYVSCALGcPYEGK	81.56	174	0.722173	0.683333	0.496	0.678	0.876	3.194	2.123	1.408	7.324	1.944	1.547	0.946219	mitochondrion inner membrane.Mitochondrion matrix. Peroxisome.
P38060	Hmgcl	Hydroxymethylglutaryl-CoA lyase, mitochondrial	34139	781.896	2	LLEAGDFIcQALNR	132.26	307	0.681661	0.645	0.598	0.663	0.674	11.424	7.74	4.741	999	6.936	5.58	0.946219	mitochondrion inner membrane.Mitochondrion matrix. Peroxisome.
P38060	Hmgcl	Hydroxymethylglutaryl-CoA lyase, mitochondrial	34139	521.601	3	LLEAGDFIcQALNR	48.04	307	0.716889	0.678333	0.603	0.686	0.746	999	6.116	2.743	999	6.027	5.285	0.946219	mitochondrion inner membrane.Mitochondrion matrix. Peroxisome.
P38060	Hmgcl	Hydroxymethylglutaryl-CoA lyase, mitochondrial	34139	699.319	2	NANcSIEESFQR	87	141	0.63058	0.596667	0.529	0.597	0.664	999	999	4.125	999	999	999	0.946219	mitochondrion inner membrane.Mitochondrion matrix. Peroxisome.
P38647	Hspa9	Stress-70 protein, mitochondrial	73483	599.598	3	MEEFKDQLPADEcNK	51.58	608	0.784599	0.836	-999	-999	0.836	999	999	6.709	999	999	999	1.06551	Mitochondrion. Nucleus, nucleolus.
P40124	Cap1	Adenylyl cyclase-associated protein 1	51542	800.912	2	ALLATASQcQQPAGNK	36.52	92	-999	-999	-999			NaN	NaN	NaN	999	NaN	NaN	0.854251	Plasma membrane. Plasma membrane. Plasma membrane. Cell membrane; Peripheral membrane protein .
P40237	Cd82	CD82 antigen	29609	516.215	2	TTYPcSCEK	34.07	174,176	1.3959	1.22267	0.866	1.089	1.713	999	999	999	8.682	3.557	3.081	0.875895	Membrane; Multi-pass membrane protein.
P40240	Cd9	CD9 antigen	25241	840.762	3	QLLESFQVKPcPEAISEVFNNK	40.49	179	1.045	1.045	-999	0.941	1.149	999	999	999	999	999	999	N/A	Plasma membrane.Membrane; Multi-pass membrane protein. Cell membrane; Multi-pass membrane protein.
P40936	Inmt	Indolethylamine N-methyltransferase	29441	573.3	2	AIQDAGcQVLK	79.84	231	0.484701	0.357667	0.264	0.349	0.46	999	999	3.744	999	999	6.435	0.737912	Cytoplasm.
P40936	Inmt	Indolethylamine N-methyltransferase	29441	788.018	3	EPGAYDWSSIVQHAcELEGDR	85.07	116	0.876798	0.647	-999	0.613	0.681	999	999	4.936	12.083	6.458	4.011	0.737912	Cytoplasm.
P40936	Inmt	Indolethylamine N-methyltransferase	29441	830.717	3	KEPGAYDWSSIVQHAcELEGDR	87.24	116	1.055	0.7785	-999	0.702	0.855	999	999	-999	999	999	999	0.737912	Cytoplasm.
P40936	Inmt	Indolethylamine N-methyltransferase	29441	623.282	4	KEPGAYDWSSIVQHAcELEGDR	69.36	116	1.50289	1.109	-999	0.827	1.391	999	2.498	-999	999	24.596	1.253	0.737912	Cytoplasm.
P41105	Rpl28	60S ribosomal protein L28	15724	456.233	2	NcSSFLIK	59.2	13	0.477876	0.476667	0.394	0.415	0.621	999	2.095	1.33	999	1.626	1.142	0.997469	Ribosome.
P42932	Cct8	T-complex protein 1 subunit theta	59518	887.932	2	IAVYScPFDGMITETK	53.44	244	1.01134	1.0685	-999	0.949	1.188	999	999	NaN	999	999	999	1.05652	Cytoplasm. Cytoplasm, cytoskeleton, microtubule organizing center, centrosome.
P43883	Adfp	Adipophilin	46635	760.892	2	LEPQIAVANTYAcK	63.61	84	1.5302	1.113	-999	0.702	1.524	999	999	NaN	999	999	999	0.727355	Plasma membrane. Plasma membrane. Plasma membrane. Membrane; Peripheral membrane protein.
P43883	Adfp	Adipophilin	46635	1065.89	3	NLTQQLQTTcQTVLVNAQGLPQNIQDQAK	37.77	323	0.692922	0.504	0.504	999		999	3.851	-999	999	NaN	NaN	0.727355	Plasma membrane. Plasma membrane. Plasma membrane. Membrane; Peripheral membrane protein.
P43883	Adfp	Adipophilin	46635	731.313	3	SIGYDDTDESHcVEHIESR	80.15	300	-999	-999	-999			NaN	NaN	NaN	999	NaN	NaN	0.727355	Plasma membrane. Plasma membrane. Plasma membrane. Membrane; Peripheral membrane protein.
P43883	Adfp	Adipophilin	46635	548.732	4	SIGYDDTDESHcVEHIESR	67.77	300	-999	-999	-999			NaN	NaN	NaN	999	NaN	NaN	0.727355	Plasma membrane. Plasma membrane. Plasma membrane. Membrane; Peripheral membrane protein.
P46471	Psmc2	26S protease regulatory subunit 7	48617	580.795	2	LcPNSTGAEIR	43.17	377	0.867928	0.932	0.932	999	999	999	2.771	2.391	1.898	-999	NaN	1.07382	mitochondrion.mitochondrion.mitochondrion.mitochondrion.Cytoplasm. Nucleus. Cytoplasm, P-body.
P46735	Myo1b	Myosin-Ib	128447	517.581	3	FLNDTTLPHScFR	52.54	509	0.783702	0.766	-999	0.525	1.007	999	999	NaN	999	999	999	0.977413	Plasma membrane.
P46735	Myo1b	Myosin-Ib	128447	620.827	2	LVMSYVAAVcGK	52.29	129	0.940749	0.9195	-999	0.755	1.084	999	6.961	-999	999	999	3.385	0.977413	Plasma membrane.
P46978	Stt3a	Dolichyl-diphosphooligosaccharide--protein glycosyltra	80545	733.878	2	EGSPVLLNcLMYK	81.63	637	0.581076	0.603	-999	0.587	0.619	999	999	12.73	999	15.462	5.757	1.03773	Endoplasmic reticulum membrane; Multi-pass membrane protein.
P47740	Aldh3a2	Fatty aldehyde dehydrogenase	53908	567.741	2	DcDLDVACR	56.8	220	0.480029	0.511	-999	-999	0.511	999	999	NaN	999	999	999	1.06452	mitochondrion inner membrane.Endoplasmic reticulum membrane; Single-pass membrane protein; Cytoplasmic side.
P47740	Aldh3a2	Fatty aldehyde dehydrogenase	53908	567.74	2	DCDLDVAcR	36.26	226	0.827603	0.881	0.881			3.234	NaN	NaN	999	NaN	NaN	1.06452	mitochondrion inner membrane.Endoplasmic reticulum membrane; Single-pass membrane protein; Cytoplasmic side.
P47740	Aldh3a2	Fatty aldehyde dehydrogenase	53908	427.195	2	SPcYIDR	68.33	214	0.872694	0.929	0.67	0.855	1.262	5.331	3.053	1.924	3.733	2.866	2.276	1.06452	mitochondrion inner membrane.Endoplasmic reticulum membrane; Single-pass membrane protein; Cytoplasmic side.
P47757	Capzb	F-actin-capping protein subunit beta	31326	587.775	2	DYLLcDYNR	51.62	62	0.289399	0.2785	-999	0.252	0.305	999	999	3.115	999	999	999	0.962339	Cytoplasm, cytoskeleton.Isoform 1: Cytoplasm, myofibril, sarcomere, Z line. Cytoplasm, myofibril, sarcomere.
P47758	Srprb	Signal recognition particle receptor subunit beta	29561	580.303	2	NSPSLLIAcNK	43.83	177	-999	-999	-999			NaN	NaN	NaN	999	NaN	NaN	1.06768	Endoplasmic reticulum membrane; Single-pass membrane protein.
P47791	Gsr	Glutathione reductase, mitochondrial	53629	534.283	2	GVYAVGDVcGK	30.14	355	NaN	NaN				NaN	NaN	NaN	NaN	NaN	NaN	0.710192	Plasma membrane.Isoform Mitochondrial: Mitochondrion.Isoform Cytoplasmic: Cytoplasm.
P47791	Gsr	Glutathione reductase, mitochondrial	53629	623.823	2	LGGTcVNVGCVPK	42.89	80,85	1.19404	0.848	0.812	0.884	999	999	999	999	999	999	NaN	0.710192	Plasma membrane.Isoform Mitochondrial: Mitochondrion.Isoform Cytoplasmic: Cytoplasm.
P47802	Mtx1	Metaxin-1	35601	531.789	2	EcLTLLSQR	49.76	177	0.649843	0.721667	0.565	0.64	0.96	999	999	999	999	999	6.135	1.11053	mitochondrion inner membrane.Mitochondrion outer membrane.
P47955	Rplp1	60S acidic ribosomal protein P1	11468	1242.63	3	ALANVNIGSLIcNVGAGGPAPAAGAAPAGGAAPSTAAAPAEEK	94.1	61	0.827996	0.8065	-999	0.799	0.814	3.94	3.375	2.463	999	999	4.825	0.974038	Ribosome.
P47962	Rpl5	60S ribosomal protein L5	34379	583.307	2	DIIcQIAYAR	29.95	62	0.870654	0.8905	0.795	0.986	999	0.799	0.635	0.481	1.319	1.203	-999	1.02279	Cytoplasm. Nucleus, nucleolus.
P47962	Rpl5	60S ribosomal protein L5	34379	620.638	3	IEGDMIVcAAYAHELPK	62.34	76	1.23485	1.263	0.91	0.953	1.926	999	2.511	2.291	999	3.892	2.803	1.02279	Cytoplasm. Nucleus, nucleolus.
P47962	Rpl5	60S ribosomal protein L5	34379	935.502	2	VGLTNYAAAYcTGLLLAR	99.69	100	0.605205	0.619	0.523	0.597	0.737	999	999	6.741	999	5.811	5.23	1.02279	Cytoplasm. Nucleus, nucleolus.
P47962	Rpl5	60S ribosomal protein L5	34379	624.001	3	VGLTNYAAAYcTGLLLAR	94.63	100	0.555341	0.568	-999	0.421	0.715	999	999	4.272	7.073	4.38	3.769	1.02279	Cytoplasm. Nucleus, nucleolus.
P47964	Rpl36	60S ribosomal protein L36	12208	585.768	2	EVcGFAPYER	63.57	48	0.598915	0.556667	0.505	0.525	0.64	999	2.292	1.657	999	999	999	0.929459	Ribosome.
P48678	Lmna	Lamin-A/C	74193	640.303	2	AQNTWGcGSSLR	58.14	522	-999	-999	-999			NaN	NaN	NaN	999	-999	NaN	0.937894	Nucleus. Nucleus envelope. Nucleus lamina . Nucleus, nucleoplasm.
P48758	Cbr1	Carbonyl reductase [NADPH] 1	30622	672.853	2	ILLNAcCPGWVR	51.46	226,227	-999	-999	-999	-999	-999	999	999	2.353	999	999	999	1.29453	Cytoplasm.
P48758	Cbr1	Carbonyl reductase [NADPH] 1	30622	735.377	2	ILLNAcCPGWVR	31.27	226	0.823464	1.066	-999	1.066		10.864	-999	NaN	999	24.492	NaN	1.29453	Cytoplasm.
P48758	Cbr1	Carbonyl reductase [NADPH] 1	30622	735.377	2	ILLNACcPGWVR	55.41	227	0.749306	0.97	0.56	1.096	1.254	999	12.356	10.165	999	32.031	5.521	1.29453	Cytoplasm.
P48774	Gstm5	Glutathione S-transferase Mu 5	26617	651.287	2	YIcGEAPDYDR	39.83	38	1.171	1.171	-999	0.998	1.344	999	999	NaN	999	999	999	N/A	Cytoplasm.
P48776	Tdo2	Tryptophan 2,3-dioxygenase	47726	604.816	2	EVLLcLFDEK	53.58	266	1.17512	1.256	0.264	2.248		999	999	NaN	999	999	NaN	1.06883	Cytosol.
P49282	Slc11a2	Natural resistance-associated macrophage protein 2	62327	858.912	2	IPIPEEEYScFSFR	95.11	64	1.0175	1.0175	-999	1.002	1.033	999	999	-999	999	12.43	9.782	N/A	Plasma membrane.Endosome membrane; Multi-pass membrane protein.
P49429	Hpd	4-hydroxyphenylpyruvate dioxygenase	45026	516.239	2	QAASFYcNK	38.55	37	0.741698	0.7975	0.641	0.954	999	999	999	4.275	999	2.786	-999	1.07524	Endoplasmic reticulum membrane.Golgi apparatus membrane.Endoplasmic reticulum membrane.Golgi apparatus membrane.Endoplasmic reticulum membrane.Cytoplasm. Membrane; Peripheral membrane protein.
P49698	Hnf4a	Hepatocyte nuclear factor 4-alpha	52650	662.327	2	IANITDVcESMK	39.05	188	0.46481	0.57	-999	0.397	0.743	999	999	NaN	999	999	3.052	1.22631	Nucleus.
P49817	Cav1	Caveolin-1	20525	734.703	3	VYSIYVHTFcDPLFEAIGK	69.89	156	0.43822	0.880667	0.471	0.676	1.495	999	999	999	999	999	999	2.00965	Plasma membrane.Golgi apparatus membrane; Peripheral membrane protein. Cell membrane; Peripheral membrane protein. Membrane, caveola; Peripheral membrane protein. Membrane raft.
P49962	Srp9	Signal recognition particle 9 kDa protein	10187	648.339	2	VTDDLVcLVYR	51.19	48	NaN	NaN	-999	999		999	NaN	NaN	999	NaN	NaN	1.10869	Cytoplasm.
P50172	Hsd11b1	Corticosteroid 11-beta-dehydrogenase isozyme 1	32343	524.275	2	EEcALEIIK	77.67	241	0.569152	0.561	0.524	0.575	0.584	999	999	4.288	999	999	999	0.985677	Endoplasmic reticulum membrane; Single-pass type II membrane protein.
P50247	Ahcy	Adenosylhomocysteinase	47657	494.221	2	FDNLYGcR	49.5	195	0.453267	0.444333	0.275	0.49	0.568	999	999	999	999	999	999	0.98029	Cytoplasm. Melanosome.
P50247	Ahcy	Adenosylhomocysteinase	47657	1121.02	2	GETDEEYLWcIEQTLHFK	53.5	113	0.835977	0.8195	-999	0.706	0.933	999	999	-999	999	999	1.142	0.98029	Cytoplasm. Melanosome.
P50247	Ahcy	Adenosylhomocysteinase	47657	747.675	3	GETDEEYLWcIEQTLHFK	82.94	113	0.67327	0.66	-999	0.573	0.747	34.319	2.867	2.217	999	999	2.773	0.98029	Cytoplasm. Melanosome.
P50247	Ahcy	Adenosylhomocysteinase	47657	601.791	2	SKFDNLYGcR	42.43	195	0.515664	0.5055	-999	0.462	0.549	999	999	999	999	999	999	0.98029	Cytoplasm. Melanosome.
P50247	Ahcy	Adenosylhomocysteinase	47657	1584.78	2	VIITEIDPINALQAAMEGYEVTTMDEAcK	90.07	266	1.39143	1.364	-999	1.277	1.451	999	999	NaN	999	999	999	0.98029	Cytoplasm. Melanosome.
P50247	Ahcy	Adenosylhomocysteinase	47657	1056.85	3	VIITEIDPINALQAAMEGYEVTTMDEAcK	125.34	266	0.356017	0.349	-999	-999	0.349	999	999	2.282	999	999	999	0.98029	Cytoplasm. Melanosome.
P50247	Ahcy	Adenosylhomocysteinase	47657	1062.18	3	VIITEIDPINALQAAmEGYEVTTMDEAcK	105.98	266	999	999	999			999	NaN	NaN	NaN	NaN	NaN	0.98029	Cytoplasm. Melanosome.
P50247	Ahcy	Adenosylhomocysteinase	47657	1010.99	2	WSScNIFSTQDHAAAAIAK	97.46	79	2.12947	2.0875	-999	0.577	3.598	14.491	4.346	-999	999	999	2.577	0.98029	Cytoplasm. Melanosome.
P50247	Ahcy	Adenosylhomocysteinase	47657	674.307	3	WSScNIFSTQDHAAAAIAK	95.84	79	0.778341	0.763	0.557	0.702	1.03	5.727	4.694	4.498	999	7.524	3.82	0.98029	Cytoplasm. Melanosome.
P50285	Fmo1	Dimethylaniline monooxygenase [N-oxide-forming] 1	59876	620.277	2	HSGFGLcYCK	34.93	423	0.738074	0.888	-999	0.666	1.11	999	999	-999	999	999	6.319	1.20313	Endoplasmic reticulum membrane.Endoplasmic reticulum membrane.Endoplasmic reticulum membrane.Microsome membrane. Endoplasmic reticulum membrane.
P50396	Gdi1	Rab GDP dissociation inhibitor alpha	50489	1071.53	2	NTNDANScQIIIPQNQVNR	53.18	317	0.941556	0.8175	-999	0.805	0.83	999	999	NaN	999	999	999	0.868243	Cytoplasm. Golgi apparatus, trans-Golgi network.
P50431	Shmt1	Serine hydroxymethyltransferase, cytosolic	52552	660.853	2	IYQLQVLANcR	67.06	329	0.743596	0.7385	-999	0.654	0.823	8.265	3.85	2.533	999	6.588	3.504	0.993147	mitochondrion.mitochondrion.mitochondrion.mitochondrion.Cytoplasm.
P50431	Shmt1	Serine hydroxymethyltransferase, cytosolic	52552	592.313	2	LIIAGTScYSR	61.53	198	-999	-999	-999	-999	-999	999	2.328	2.038	999	999	999	0.993147	mitochondrion.mitochondrion.mitochondrion.mitochondrion.Cytoplasm.
P50431	Shmt1	Serine hydroxymethyltransferase, cytosolic	52552	575.788	2	VLEAcSIACNK	58.94	374,378	0.820959	0.815333	0.582	0.892	0.972	999	999	999	999	999	999	0.993147	mitochondrion.mitochondrion.mitochondrion.mitochondrion.Cytoplasm.
P50431	Shmt1	Serine hydroxymethyltransferase, cytosolic	52552	638.31	2	VLEACSIAcNK	45.33	378	0.590379	0.586333	0.164	0.183	1.412	999	999	1.487	999	999	11.639	0.993147	mitochondrion.mitochondrion.mitochondrion.mitochondrion.Cytoplasm.
P50431	Shmt1	Serine hydroxymethyltransferase, cytosolic	52552	1019.97	2	YYGGTEFIDELEMLcQK	65.29	90	0.420381	0.4175	-999	0.257	0.578	999	3.585	0.973	999	999	1.662	0.993147	mitochondrion.mitochondrion.mitochondrion.mitochondrion.Cytoplasm.
P50544	Acadvl	Very long-chain specific acyl-CoA dehydrogenase, mitochondrial	70831	527.757	2	IFcSEAAWK	70.51	423	1.32839	1.00767	0.925	1.046	1.052	999	999	4.275	999	999	5.262	0.758561	Mitochondrion inner membrane.
P51150	Rab7a	Ras-related protein Rab-7a	23475	478.724	2	AQAWcYSK	33.24	143	999	999	999			999	NaN	NaN	NaN	NaN	NaN	1.11102	Late endosome. Lysosome. Cytoplasmic vesicle, phagosome. Cytoplasmic vesicle, phagosome membrane; Lipid-anchor; Cytoplasmic side. Melanosome.
P51174	Acadl	Long-chain specific acyl-CoA dehydrogenase, mitochondrial	47877	497.579	3	AFVDScLQLHETK	60.21	351	0.961187	1.05933	0.731	1.213	1.234	999	999	3.45	999	999	999	1.10211	Mitochondrion matrix.
P51410	Rpl9	60S ribosomal protein L9	21868	589.797	2	TGVAcSVSQAQK	104.23	134	0.960034	0.970667	0.852	0.922	1.138	999	999	21.43	999	999	1.983	1.01108	Cytosol.
P51660	Hsd17b4	Peroxisomal multifunctional enzyme type 2	79432	701.099	4	IcDFSNASKPQTIQESTGGIVEVLHK	75.12	277	1.68379	1.61833	1.369	1.536	1.95	999	4.896	3.1	999	999	1.419	0.961127	mitochondrion.mitochondrion.mitochondrion.mitochondrion.Peroxisome.
P51660	Hsd17b4	Peroxisomal multifunctional enzyme type 2	79432	771.935	2	LGILGLcNTLAIEGR	115.52	175	0.774611	0.7445	-999	0.744	0.745	17.073	5.622	3.997	999	22.17	3.687	0.961127	mitochondrion.mitochondrion.mitochondrion.mitochondrion.Peroxisome.
P51863	Atp6v0d1	V-type proton ATPase subunit d 1	40275	708.378	2	NIVWIAEcIAQR	53.08	335	0.702078	0.799	0.493	0.584	1.32	999	999	999	999	999	999	1.13805	Plasma membrane.Membrane; Peripheral membrane protein; Cytoplasmic side (Probable).
P51881	Slc25a5	ADP/ATP translocase 2	32910	402.714	2	GLGDcLVK	33.22	160	0.578837	0.614667	0.337	0.679	0.828	999	999	999	999	999	999	1.0619	Mitochondrion outer membrane.Mitochondrion inner membrane; Multi-pass membrane protein.
P51881	Slc25a5	ADP/ATP translocase 2	32910	816.374	2	GTDIMYTGTLDcWR	98.09	257	0.338387	0.359333	0.228	0.284	0.566	9.135	3.394	3.236	999	999	36.52	1.0619	Mitochondrion outer membrane.Mitochondrion inner membrane; Multi-pass membrane protein.
P51881	Slc25a5	ADP/ATP translocase 2	32910	587.27	3	KGTDIMYTGTLDcWR	58.86	257	0.900273	0.956	0.726	0.938	1.204	7.878	2.912	2.812	999	3.412	2.678	1.0619	Mitochondrion outer membrane.Mitochondrion inner membrane; Multi-pass membrane protein.
P51881	Slc25a5	ADP/ATP translocase 2	32910	1370.18	2	YFAGNLASGGAAGATSLcFVYPLDFAR	145.47	129	0.498634	0.5295	-999	0.355	0.704	999	999	999	999	999	999	1.0619	Mitochondrion outer membrane.Mitochondrion inner membrane; Multi-pass membrane protein.
P51881	Slc25a5	ADP/ATP translocase 2	32910	913.779	3	YFAGNLASGGAAGATSLcFVYPLDFAR	56.78	129	0.504285	0.5355	-999	0.321	0.75	999	6.794	0.73	999	999	999	1.0619	Mitochondrion outer membrane.Mitochondrion inner membrane; Multi-pass membrane protein.
P52196	Tst	Thiosulfate sulfurtransferase	33445	722.402	2	KVDLSQPLIATcR	104.03	248	0.411423	0.3985	-999	0.202	0.595	999	4.762	4.477	999	999	999	0.96859	Plasma membrane.mitochondrion inner membrane.Mitochondrion matrix.
P52196	Tst	Thiosulfate sulfurtransferase	33445	481.933	3	KVDLSQPLIATcR	65.91	248	0.258107	0.25	0.141	0.28	0.329	999	999	999	999	999	5.586	0.96859	Plasma membrane.mitochondrion inner membrane.Mitochondrion matrix.
P52196	Tst	Thiosulfate sulfurtransferase	33445	658.357	2	VDLSQPLIATcR	90.24	248	0.259656	0.2515	-999	0.22	0.283	999	999	7.712	999	999	7.414	0.96859	Plasma membrane.mitochondrion inner membrane.Mitochondrion matrix.
P52430	Pon1	Serum paraoxonase/arylesterase 1	39540	777.906	2	EVTPVELPNcNLVK	60.55	42	0.678133	0.753333	0.22	0.252	1.788	26.625	2.041	0.642	8.199	4.282	2.072	1.11089	Secreted, extracellular space.
P52430	Pon1	Serum paraoxonase/arylesterase 1	39540	1095.21	3	VLNFDTLVDNISVDPVTGDLWVGcHPNGMR	48.47	284	0.20704	0.23	-999	-999	0.23	999	999	2.79	999	999	999	1.11089	Secreted, extracellular space.
P52480	Pkm2	Pyruvate kinase isozymes M1/M2	57808	651.846	2	NTGIIcTIGPASR	39.7	49	999	999	999			999	NaN	NaN	-999	NaN	NaN	1.12045	mitochondrion.mitochondrion.mitochondrion.mitochondrion.Plasma membrane.Cytoplasm. Nucleus.
P52503	Ndufs6	NADH dehydrogenase [ubiquinone] iron-sulfur protein 6,	13012	683.357	2	IIAcDGGGGALGHPK	108.26	79	0.41821	0.499667	0.173	0.549	0.777	999	999	1.536	999	999	1.418	1.19478	Mitochondrion inner membrane; Peripheral membrane protein; Matrix side.
P52503	Ndufs6	NADH dehydrogenase [ubiquinone] iron-sulfur protein 6,	13012	455.9	3	IIAcDGGGGALGHPK	133.6	79	0.652284	0.779333	0.687	0.694	0.957	1.236	0.685	0.674	1.445	1.046	0.783	1.19478	Mitochondrion inner membrane; Peripheral membrane protein; Matrix side.
P52503	Ndufs6	NADH dehydrogenase [ubiquinone] iron-sulfur protein 6,	13012	639.294	2	TGTcGYCGLQFK	62.99	104,107	0.393379	0.47	0.237	0.703	999	1.176	0.521	0.175	1.728	1.281	-999	1.19478	Mitochondrion inner membrane; Peripheral membrane protein; Matrix side.
P52760	Hrsp12	Ribonuclease UK114	14247	569.276	2	AAGcDFNNVVK	83.86	71	0.778788	0.95	-999	0.95	0.95	999	999	3.624	999	999	999	1.21984	mitochondrion.mitochondrion.mitochondrion.mitochondrion.0
P52792	Gck	Glucokinase	52055	799.446	3	QILNILSTLGLRPSVADcDIVR	30.55	364	0.604852	0.634667	0.532	0.662	0.71	1.352	1.251	0.344	2.433	1.189	0.897	1.04929	mitochondrion.mitochondrion.mitochondrion.mitochondrion.Cytoplasm. Nucleus.
P52825	Cpt2	Carnitine O-palmitoyltransferase 2, mitochondrial	73880	502.253	2	EFLHcVQK	35.39	639	1.93126	2.0845	1.283	2.886		999	999	NaN	999	999	NaN	1.07935	Mitochondrion inner membrane; Peripheral membrane protein; Matrix side.
P52825	Cpt2	Carnitine O-palmitoyltransferase 2, mitochondrial	73880	562.907	3	HSVGELQHMMAEcSK	38.17	535	0.630012	0.68	-999	-999	0.68	999	NaN	NaN	999	999	999	1.07935	Mitochondrion inner membrane; Peripheral membrane protein; Matrix side.
P52825	Cpt2	Carnitine O-palmitoyltransferase 2, mitochondrial	73880	977.954	2	QYGQTVATYEScSTAAFK	101.16	489	0.600982	0.648667	0.57	0.622	0.754	999	12.549	7.326	999	999	9.529	1.07935	Mitochondrion inner membrane; Peripheral membrane protein; Matrix side.
P52840	Sult1a1	Sulfotransferase 1A1	33952	1022.54	2	IPFLEFScPGVPPGLETLK	49.25	82	1.05311	0.974	-999	0.868	1.08	11.289	2.801	-999	999	6.277	1.241	0.924881	Cytoplasm.
P52840	Sult1a1	Sulfotransferase 1A1	33952	595.776	2	LMTGcDFTFR	61.77	283	0.612331	0.566333	0.063	0.469	1.167	999	999	1.162	999	999	999	0.924881	Cytoplasm.
P53395	Dbt	Lipoamide acyltransferase component of branched-chain alpha-keto acid dehydrogenase complex, mitochondrial	53127	1411.74	2	AASLGLLQFPILNASVDENcQNITYK	58.67	333	1.25118	1.2575	-999	0.81	1.705	999	999	NaN	999	999	999	1.00505	Mitochondrion matrix.
P53395	Dbt	Lipoamide acyltransferase component of branched-chain alpha-keto acid dehydrogenase complex, mitochondrial	53127	941.468	3	AASLGLLQFPILNASVDENcQNITYK	84.3	333	0.756181	0.76	-999	0.547	0.973	999	999	NaN	999	999	999	1.00505	Mitochondrion matrix.
P53395	Dbt	Lipoamide acyltransferase component of branched-chain alpha-keto acid dehydrogenase complex, mitochondrial	53127	664.331	3	IPHFGYcDEIDLTQLVK	52.4	279	0.625341	0.6285	-999	0.626	0.631	23.304	7.654	7.212	999	999	35.234	1.00505	Mitochondrion matrix.
P53702	Hccs	Cytochrome c-type heme lyase	30988	722.339	2	AYDYVEcPVTGAR	46.32	70	NaN	NaN	-999	999		999	NaN	NaN	999	NaN	NaN	1.29852	Mitochondrion inner membrane (Potential).
P53798	Fdft1	Squalene synthetase	48095	693.862	2	TQNLPNcQLISR	43.43	374	4.67833	6.572	-999	-999	6.572	999	NaN	NaN	999	999	0.557	1.40478	Endoplasmic reticulum membrane; Multi-pass membrane protein.
P53811	Pitpnb	Phosphatidylinositol transfer protein beta isoform	31467	572.265	2	AWNAYPYcR	35.24	94	1.0297	1.105	1.105	999	999	4.395	1.105	1.034	0.872	-999	-999	1.07313	Cytoplasm. Golgi apparatus.
P53811	Pitpnb	Phosphatidylinositol transfer protein beta isoform	31467	558.264	2	ELANTPDcPR	47.16	187	-999	-999	-999	-999		-999	-999	NaN	999	6.031	NaN	1.07313	Cytoplasm. Golgi apparatus.
P53811	Pitpnb	Phosphatidylinositol transfer protein beta isoform	31467	526.768	2	QLFcWIDK	43.82	230	0.403029	0.4325	-999	0.293	0.572	999	999	8.332	999	10.301	7.106	1.07313	Cytoplasm. Golgi apparatus.
P53811	Pitpnb	Phosphatidylinositol transfer protein beta isoform	31467	1249.15	2	VVLPcSVQEYQVGQLYSVAEASK	38.25	13	1.20349	1.2915	-999	0.991	1.592	2.22	0.687	-999	999	999	1.342	1.07313	Cytoplasm. Golgi apparatus.
P53996	Cnbp	Cellular nucleic acid-binding protein	19579	859.923	2	GFQFVSSSLPDIcYR	90.7	54	0.504	0.504	0.043	0.608	0.861	999	10.295	7.424	999	11.361	6.54	N/A	Cytoplasm. Endoplasmic reticulum.
P53996	Cnbp	Cellular nucleic acid-binding protein	19579	486.219	2	TSEVNcYR	59.12	159	1.105	1.105	0.903	1.062	1.35	999	3.195	1.576	3.717	2.576	1.708	N/A	Cytoplasm. Endoplasmic reticulum.
P53996	Cnbp	Cellular nucleic acid-binding protein	19579	722.327	2	CGETGHVAINcSK	38.66	151	-999	-999	-999	-999		NaN	NaN	NaN	999	999	NaN	N/A	Cytoplasm. Endoplasmic reticulum.
P53996	Cnbp	Cellular nucleic acid-binding protein	19579	748.827	2	CYScGEFGHIQK	66.18	123	0.658	0.658	0.371	0.738	0.865	999	6.924	2.88	999	5.132	3.555	N/A	Cytoplasm. Endoplasmic reticulum.
P54071	Idh2	Isocitrate dehydrogenase [NADP], mitochondrial	50874	663.843	2	DLAGcIHGLSNVK	76.19	418	0.668771	0.639333	0.358	0.737	0.823	999	999	999	999	12.259	2.853	0.955983	mitochondrion inner membrane.Mitochondrion.
P54071	Idh2	Isocitrate dehydrogenase [NADP], mitochondrial	50874	521.25	2	SSGGFVWAcK	65.99	308	0.716889	0.685333	0.315	0.624	1.117	999	999	4.653	999	4.145	3.444	0.955983	mitochondrion inner membrane.Mitochondrion.
P54071	Idh2	Isocitrate dehydrogenase [NADP], mitochondrial	50874	676.835	2	VcVQTVESGAMTK	44.94	402	-999	-999	-999	-999	-999	3.679	3.266	2.595	999	999	999	0.955983	mitochondrion inner membrane.Mitochondrion.
P54116	Stom	Erythrocyte band 7 integral membrane protein	31355	860.975	2	GPGLFFILPcTDSLIK	64.88	87	0.703459	0.792	0.754	0.79	0.832	999	999	999	999	999	999	1.12587	Plasma membrane. Plasma membrane. Plasma membrane. Cell membrane; Peripheral membrane protein; Cytoplasmic side. Cell membrane; Lipid-anchor; Cytoplasmic side. Melanosome. Cytoplasmic vesicle.
P54869	Hmgcs2	Hydroxymethylglutaryl-CoA synthase, mitochondrial	56786	979.97	4	ASLYLSTNNGNMYTSSLYGcLASLLSHHSAQELAGSR	38.26	389	NaN	NaN				NaN	NaN	NaN	NaN	NaN	NaN	1.00796	mitochondrion inner membrane.Mitochondrion.
P54869	Hmgcs2	Hydroxymethylglutaryl-CoA synthase, mitochondrial	56786	498.257	2	LSIQcYLR	55.65	261	0.473894	0.477667	0.432	0.438	0.563	6.479	6.341	5.313	999	30.096	6.769	1.00796	mitochondrion inner membrane.Mitochondrion.
P54869	Hmgcs2	Hydroxymethylglutaryl-CoA synthase, mitochondrial	56786	1150.06	2	MGFCSVQEDINSLcLTVVQR	162.77	106	0.410234	0.4135	-999	0.327	0.5	999	999	999	999	999	999	1.00796	mitochondrion inner membrane.Mitochondrion.
P54869	Hmgcs2	Hydroxymethylglutaryl-CoA synthase, mitochondrial	56786	1158.06	2	mGFCSVQEDINSLcLTVVQR	32.01	106	NaN	NaN				NaN	NaN	NaN	NaN	NaN	NaN	1.00796	mitochondrion inner membrane.Mitochondrion.
P54869	Hmgcs2	Hydroxymethylglutaryl-CoA synthase, mitochondrial	56786	767.03	3	MGFCSVQEDINSLcLTVVQR	109.83	106	0.503988	0.508	-999	0.464	0.552	999	999	999	999	999	999	1.00796	mitochondrion inner membrane.Mitochondrion.
P54869	Hmgcs2	Hydroxymethylglutaryl-CoA synthase, mitochondrial	56786	772.364	3	mGFCSVQEDINSLcLTVVQR	33.81	106	1.10173	1.1105	-999	0.598	1.623	3.658	3.276	-999	999	999	999	1.00796	mitochondrion inner membrane.Mitochondrion.
P54869	Hmgcs2	Hydroxymethylglutaryl-CoA synthase, mitochondrial	56786	1121.54	2	MGFcSVQEDINSLCLTVVQR	170.56	96,106	0.48365	0.4875	-999	0.485	0.49	999	999	999	999	999	45.496	1.00796	mitochondrion inner membrane.Mitochondrion.
P54869	Hmgcs2	Hydroxymethylglutaryl-CoA synthase, mitochondrial	56786	1129.54	2	mGFcSVQEDINSLcLTVVQR	83.16	96,106	0.791698	0.798	-999	0.425	1.171	999	999	-999	999	999	999	1.00796	mitochondrion inner membrane.Mitochondrion.
P54869	Hmgcs2	Hydroxymethylglutaryl-CoA synthase, mitochondrial	56786	748.026	3	MGFcSVQEDINSLcLTVVQR	104.67	96,106	0.334835	0.3375	-999	0.262	0.413	999	999	999	999	999	999	1.00796	mitochondrion inner membrane.Mitochondrion.
P54869	Hmgcs2	Hydroxymethylglutaryl-CoA synthase, mitochondrial	56786	753.357	3	mGFcSVQEDINSLcLTVVQR	69.99	96,106	0.878507	0.8855	-999	0.488	1.283	999	999	-999	999	999	1.615	1.00796	mitochondrion inner membrane.Mitochondrion.
P54869	Hmgcs2	Hydroxymethylglutaryl-CoA synthase, mitochondrial	56786	1184.07	2	MGFcSVQEDINSLCLTVVQR	154.43	96	0.430573	0.434	-999	-999	0.434	999	999	2.18	999	999	3.302	1.00796	mitochondrion inner membrane.Mitochondrion.
P54869	Hmgcs2	Hydroxymethylglutaryl-CoA synthase, mitochondrial	56786	789.708	3	MGFcSVQEDINSLCLTVVQR	57.07	96	0.968954	0.976667	0.515	0.895	1.52	999	999	999	999	999	999	1.00796	mitochondrion inner membrane.Mitochondrion.
P54869	Hmgcs2	Hydroxymethylglutaryl-CoA synthase, mitochondrial	56786	1184.08	2	MGFCSVQEDINSLcLTVVQR	126.51	106	0.417179	0.4205	-999	0.352	0.489	999	6.412	1.863	999	999	1.892	1.00796	mitochondrion inner membrane.Mitochondrion.
P54869	Hmgcs2	Hydroxymethylglutaryl-CoA synthase, mitochondrial	56786	789.713	3	MGFCSVQEDINSLcLTVVQR	100.63	106	0.569136	0.573667	0.491	0.6	0.63	999	999	7.548	999	999	5.166	1.00796	mitochondrion inner membrane.Mitochondrion.
P54869	Hmgcs2	Hydroxymethylglutaryl-CoA synthase, mitochondrial	56786	938.773	3	QAGNNQPFTLDDVQYMIFHTPFcK	106.4	305	0.408746	0.412	-999	0.37	0.454	999	999	999	999	999	999	1.00796	mitochondrion inner membrane.Mitochondrion.
P55264	Adk	Adenosine kinase	40123	621.817	2	AATFFGcIGIDK	62.42	105	0.764543	0.683667	0.322	0.798	0.931	6.582	3.597	2.06	999	10.321	2.77	0.894216	Isoform Long: Nucleus.Isoform Short: Cytoplasm.
P55264	Adk	Adenosine kinase	40123	669.34	2	SLVANLAAANcYK	81.17	159	0.681416	0.609333	0.328	0.64	0.86	3.453	2.618	2.554	999	4.816	3.064	0.894216	Isoform Long: Nucleus.Isoform Short: Cytoplasm.
P55264	Adk	Adenosine kinase	40123	460.205	3	TGcTFPEKPDFH	36.05	352	0.85438	0.764	0.648	0.761	0.883	999	999	1.452	999	999	999	0.894216	Isoform Long: Nucleus.Isoform Short: Cytoplasm.
P56213	Gfer	FAD-linked sulfhydryl oxidase ALR	22862	563.284	2	VSFSQWLcR	43.9	164	999	999	999	999		999	999	NaN	-999	NaN	NaN	1.32877	Cytoplasm. Mitochondrion intermembrane space .
P56391	Cox6b1	Cytochrome c oxidase subunit 6B1	10065	635.782	2	GGDVSVcEWYR	53.39	54	0.582742	0.667333	0.647	0.649	0.706	999	4.754	4.532	999	12.752	6.456	1.14516	mitochondrion inner membrane.Mitochondrion intermembrane space.
P56391	Cox6b1	Cytochrome c oxidase subunit 6B1	10065	748.336	2	NcWQNYLDFHR	81.26	30	0.585507	0.6705	-999	0.613	0.728	999	5.562	4.287	999	999	7.895	1.14516	mitochondrion inner membrane.Mitochondrion intermembrane space.
P56391	Cox6b1	Cytochrome c oxidase subunit 6B1	10065	499.221	3	NcWQNYLDFHR	64.08	30	0.668901	0.766	0.664	0.771	0.863	1.465	1.239	0.577	1.711	1.62	1.101	1.14516	mitochondrion inner membrane.Mitochondrion intermembrane space.
P56391	Cox6b1	Cytochrome c oxidase subunit 6B1	10065	810.883	2	SLcPVSWVSAWDDR	115.1	65	0.629314	0.720667	0.65	0.726	0.786	999	15.908	3.323	999	999	30.014	1.14516	mitochondrion inner membrane.Mitochondrion intermembrane space.
P56528	Cd38	ADP-ribosyl cyclase 1	34385	595.933	3	ANYEFSQVSGDRPGcR	53.66	16	0.522968	0.570667	0.359	0.643	0.71	999	999	999	999	999	999	1.09121	Plasma membrane. Plasma membrane. Plasma membrane. Membrane; Single-pass type II membrane protein.
P56528	Cd38	ADP-ribosyl cyclase 1	34385	713.336	2	DQNcQEILSTFK	75.32	86	0.627745	0.685	-999	0.675	0.695	999	999	4.566	999	999	999	1.09121	Plasma membrane. Plasma membrane. Plasma membrane. Membrane; Single-pass type II membrane protein.
P56528	Cd38	ADP-ribosyl cyclase 1	34385	926.44	3	LQAWVMHDIEGASSNAcSSSSLNELK	76.27	258	0.651572	0.711	-999	0.662	0.76	999	999	999	999	999	999	1.09121	Plasma membrane. Plasma membrane. Plasma membrane. Membrane; Single-pass type II membrane protein.
P56528	Cd38	ADP-ribosyl cyclase 1	34385	557.266	3	NMIFAcVDNYRPAR	51.98	279	0.695254	0.758667	0.699	0.743	0.834	999	999	999	999	999	999	1.09121	Plasma membrane. Plasma membrane. Plasma membrane. Membrane; Single-pass type II membrane protein.
P56593	Cyp2a12	Cytochrome P450 2A12	56137	477.241	2	FcLGDSLAK	61.23	437	0.525038	0.608667	0.579	0.605	0.642	999	5.383	3.175	999	6.819	4.163	1.15928	Endoplasmic reticulum membrane; Peripheral membrane protein. Microsome membrane; Peripheral membrane protein.
P56593	Cyp2a12	Cytochrome P450 2A12	56137	954.481	2	MLQGTcGAPIDPTIYLSK	82.87	163	0.492834	0.571333	0.051	0.681	0.982	14.521	5.236	4.457	999	10.43	3.984	1.15928	Endoplasmic reticulum membrane; Peripheral membrane protein. Microsome membrane; Peripheral membrane protein.
P56656	Cyp2c39	Cytochrome P450 2C39	55867	1269.96	3	QANHIQQAEFSLENLAcTINNLFAAGTETTSTTLR	31.1	289	-999	-999	-999			NaN	NaN	NaN	999	NaN	NaN	1.32859	Endoplasmic reticulum membrane; Peripheral membrane protein. Microsome membrane; Peripheral membrane protein.
P56656	Cyp2c39	Cytochrome P450 2C39	55867	438.219	2	VcAGEGLAR	48.88	435	NaN	NaN				-999	NaN	NaN	-999	NaN	NaN	1.32859	Endoplasmic reticulum membrane; Peripheral membrane protein. Microsome membrane; Peripheral membrane protein.
P56657	Cyp2c40	Cytochrome P450 2C40	55743	613.297	2	DIGQcLTNFSK	62.97	53	0.390631	0.408	0.37	0.414	0.44	999	999	999	999	999	5.347	1.04446	Endoplasmic reticulum membrane; Peripheral membrane protein. Microsome membrane; Peripheral membrane protein.
P56657	Cyp2c40	Cytochrome P450 2C40	55743	474.252	2	IcVGESLAR	50.35	435	0.284357	0.297	-999	-999	0.297	999	999	999	999	999	999	1.04446	Endoplasmic reticulum membrane; Peripheral membrane protein. Microsome membrane; Peripheral membrane protein.
P56657	Cyp2c40	Cytochrome P450 2C40	55743	767.879	2	IPPNFQMcFIPVE	35.66	486	0.287229	0.3	-999	0.3	999	999	1.769	NaN	999	2.083	NaN	1.04446	Endoplasmic reticulum membrane; Peripheral membrane protein. Microsome membrane; Peripheral membrane protein.
P56657	Cyp2c40	Cytochrome P450 2C40	55743	653.987	3	YIDLGPNGVVHEVTcDTK	69.25	372	0.469141	0.49	0.49	999	999	999	999	999	2.15	-999	NaN	1.04446	Endoplasmic reticulum membrane; Peripheral membrane protein. Microsome membrane; Peripheral membrane protein.
P58252	Eef2	Elongation factor 2	95253	661.351	2	cLYASVLTAQPR	90.33	728	2.16875	1.93733	0.636	2.178	2.998	999	999	7.636	999	999	999	0.893297	Cytoplasm.
P58252	Eef2	Elongation factor 2	95253	691.843	2	DLEEDHAcIPIK	29.42	567	0.773539	0.691	-999	0.689	0.693	999	1.968	NaN	999	999	9.537	0.893297	Cytoplasm.
P58252	Eef2	Elongation factor 2	95253	576.251	2	EGALcEENMR	61.06	693	-999	-999	-999			NaN	NaN	NaN	7.941	NaN	NaN	0.893297	Cytoplasm.
P58252	Eef2	Elongation factor 2	95253	769.381	2	ETVSEESNVLcLSK	90.99	591	0.534537	0.4775	-999	0.408	0.547	999	3.604	3.201	999	999	999	0.893297	Cytoplasm.
P58252	Eef2	Elongation factor 2	95253	1024.52	2	IWcFGPDGTGPNILTDITK	105.01	651	1.71556	1.5325	-999	0.753	2.312	16.357	16.347	-999	999	999	999	0.893297	Cytoplasm.
P58252	Eef2	Elongation factor 2	95253	978.185	3	LMEPIYLVEIQcPEQVVGGIYGVLNR	56.84	751	1.03885	0.928	-999	0.147	1.709	999	999	NaN	999	999	999	0.893297	Cytoplasm.
P58252	Eef2	Elongation factor 2	95253	533.779	2	STLTDSLVcK	45.3	41	0.585099	0.522667	0.258	0.359	0.951	999	999	999	999	999	999	0.893297	Cytoplasm.
P58252	Eef2	Elongation factor 2	95253	719.392	2	TFcQLILDPIFK	80.43	290	0.3377	0.301667	0.031	0.413	0.461	24.722	1.939	1.895	999	35.957	3.279	0.893297	Cytoplasm.
P58252	Eef2	Elongation factor 2	95253	1351.71	2	YVEPIEDVPcGNIVGLVGVDQFLVK	73.97	466	1.29632	1.158	-999	0.468	1.848	30.961	13.119	-999	999	999	2.413	0.893297	Cytoplasm.
P58252	Eef2	Elongation factor 2	95253	901.485	3	YVEPIEDVPcGNIVGLVGVDQFLVK	80.02	466	0.551888	0.493	0.365	0.544	0.57	11.374	7.707	6.846	999	999	4.65	0.893297	Cytoplasm.
P58710	Gulo	L-gulonolactone oxidase	50460	682.323	2	GDDILLSPcFQR	55.26	354	0.463484	0.483667	0.094	0.643	0.714	10.55	2.271	2.071	999	3.86	3.379	1.04354	Microsome membrane; Single-pass membrane protein. Endoplasmic reticulum membrane; Single- pass membrane protein.
P58710	Gulo	L-gulonolactone oxidase	50460	459.218	2	IFSYEcR	43.36	300	0.556756	0.581	-999	0.556	0.606	999	999	8.088	999	999	999	1.04354	Microsome membrane; Single-pass membrane protein. Endoplasmic reticulum membrane; Single- pass membrane protein.
P58710	Gulo	L-gulonolactone oxidase	50460	1083.99	2	TYGcSPEMYYQPTSVGEVR	133.3	19	0.539507	0.563	0.486	0.579	0.624	14.115	4.024	3.958	999	6.22	4.243	1.04354	Microsome membrane; Single-pass membrane protein. Endoplasmic reticulum membrane; Single- pass membrane protein.
P58735	Slc26a1	Sulfate anion transporter 1	75739	996.808	3	GGFLGEEQGAENELLFPSVHSAVEAAcAR	75.81	691	999	999	999	999		999	999	NaN	NaN	NaN	NaN	1.11692	Membrane; Multi-pass membrane protein.
P58735	Slc26a1	Sulfate anion transporter 1	75739	779.883	4	KGGFLGEEQGAENELLFPSVHSAVEAAcAR	43.84	691	1.17556	1.313	-999	1.097	1.529	999	999	999	999	999	999	1.11692	Membrane; Multi-pass membrane protein.
P58735	Slc26a1	Sulfate anion transporter 1	75739	448.722	2	RDcYAIR	33.6	180	NaN	NaN	-999	999		999	NaN	NaN	999	-999	NaN	1.11692	Membrane; Multi-pass membrane protein.
P58735	Slc26a1	Sulfate anion transporter 1	75739	1007.49	3	ScTCSMPCAQALVQGLFPAIHWLPQYR	37.75	39,41,45	1.34119	1.498	0.978	1.27	2.246	999	999	999	999	999	999	1.11692	Membrane; Multi-pass membrane protein.
P60335	Pcbp1	Poly(rC)-binding protein 1	37474	808.43	2	AITIAGVPQSVTEcVK	81.24	158	0.575251	0.542	0.393	0.541	0.692	999	8.091	6.046	999	5.474	4.637	0.942197	Nucleus.
P60335	Pcbp1	Poly(rC)-binding protein 1	37474	616.292	2	INISEGNcPER	74.86	54	0.433561	0.4085	-999	0.332	0.485	999	6.397	5.549	999	8.167	5.697	0.942197	Nucleus.
P60335	Pcbp1	Poly(rC)-binding protein 1	37474	693.381	2	LVVPATQcGSLIGK	85.86	109	0.407558	0.384	0.354	0.356	0.442	5.412	4.405	3.018	999	7.195	7.143	0.942197	Nucleus.
P60335	Pcbp1	Poly(rC)-binding protein 1	37474	951.998	2	QIcLVMLETLSQSPQGR	99	163	0.690408	0.6505	-999	0.609	0.692	999	3.05	-999	999	999	2.457	0.942197	Nucleus.
P60335	Pcbp1	Poly(rC)-binding protein 1	37474	634.987	3	QIcLVMLETLSQSPQGR	38.54	163	0.554024	0.522	0.239	0.59	0.737	999	999	999	999	999	999	0.942197	Nucleus.
P60335	Pcbp1	Poly(rC)-binding protein 1	37474	1209.58	2	VMTIPYQPMPASSPVIcAGGQDR	90.56	194	0.474423	0.447	-999	0.433	0.461	999	18.647	4.492	999	999	7.183	0.942197	Nucleus.
P60335	Pcbp1	Poly(rC)-binding protein 1	37474	806.724	3	VMTIPYQPMPASSPVIcAGGQDR	63.07	194	-999	-999	-999	-999		NaN	NaN	NaN	NaN	NaN	NaN	0.942197	Nucleus.
P60710	Actb	Actin, cytoplasmic 1	41710	1247.09	2	LcYVALDFEQEMATAASSSSLEK	49.41	217	0.624643	0.6235	0.52	0.727	999	0.423	0.31	0.178	1.129	0.649	-999	0.998171	Cytoplasm, cytoskeleton.
P60710	Actb	Actin, cytoplasmic 1	41710	831.723	3	LcYVALDFEQEMATAASSSSLEK	35.16	217	0.770409	0.769	0.769	999	999	0.681	0.494	0.351	0.96	-999	-999	0.998171	Cytoplasm, cytoskeleton.
P60710	Actb	Actin, cytoplasmic 1	41710	1081.5	3	CPEALFQPSFLGMEScGIHETTFNSIMK	42.75	272	0.627648	0.6265	-999	0.267	0.986	999	999	0.662	999	999	999	0.998171	Cytoplasm, cytoskeleton.
P61222	Abce1	ATP-binding cassette sub-family E member 1	67271	570.977	3	TQAIVcQQLDLTHLK	37.64	201	0.751506	0.781	0.466	0.71	1.167	999	999	1.843	999	999	2.092	1.03925	Cytoplasm. Mitochondrion.
P61514	Rpl37a	60S ribosomal protein L37a	10268	517.216	2	YTCSFcGK	31.36	42	1.47644	1.144	-999	1.144	999	2.244	1.31	-999	999	2.272	-999	0.774836	Cytosol.
P61620	Sec61a1	Protein transport protein Sec61 subunit alpha isoform 1	52231	800.116	3	FLEVIKPFcVILPEIQKPER	47.37	13	1.65245	1.528	-999	1.528	999	999	999	-999	999	0.901	NaN	0.924686	Endoplasmic reticulum membrane; Multi-pass membrane protein.
P61750	Arf4	ADP-ribosylation factor 4	20384	791.383	2	NIcFTVWDVGGQDK	78.58	62	0.550602	0.566667	0.481	0.555	0.664	7.533	4.819	3.259	999	999	999	1.02918	Plasma membrane.Golgi apparatus.
P61922	Abat	4-aminobutyrate aminotransferase, mitochondrial	56416	779.845	2	GTFcSFDTPDEAIR	111.03	440	0.746581	0.650667	0.538	0.686	0.728	15.874	6.129	4.25	999	999	8.526	0.871529	Mitochondrion matrix.
P61922	Abat	4-aminobutyrate aminotransferase, mitochondrial	56416	452.731	2	GVVLGGcGDK	35.8	467	1.55015	1.351	-999	1.11	1.592	999	999	2.456	999	999	999	0.871529	Mitochondrion matrix.
P61979	Hnrnpk	Heterogeneous nuclear ribonucleoprotein K	50944	521.224	2	GSDFDcELR	39.37	145	0.939048	0.864333	0.853	0.853	0.887	999	999	999	999	999	999	0.920435	Cytoplasm. Nucleus, nucleoplasm. Cell projection, podosome.
P62137	Ppp1ca	Serine/threonine-protein phosphatase PP1-alpha catalytic subunit	37516	492.751	2	HDLDLIcR	38.58	245	0.907782	0.988	-999	-999	0.988	999	NaN	NaN	999	999	999	1.08837	Cytoplasm. Nucleus. Nucleus, nucleoplasm. Nucleus, nucleolus.
P62137	Ppp1ca	Serine/threonine-protein phosphatase PP1-alpha catalytic subunit	37516	1063.02	2	TFTDcFNCLPIAAIVDEK	54.12	155	0.844385	0.919	-999	0.296	1.542	999	4.041	NaN	999	999	999	1.08837	Cytoplasm. Nucleus. Nucleus, nucleoplasm. Nucleus, nucleolus.
P62242	Rps8	40S ribosomal protein S8	24190	837.368	2	LDVGNFSWGSEcCTR	92.87	71,72	1.15909	1.213	1.023	1.12	1.496	7.169	4.63	4.493	999	12.678	4.364	1.04651	Cytoplasm.
P62242	Rps8	40S ribosomal protein S8	24190	697.356	2	NcIVLIDSTPYR	91.71	100	0.555179	0.581	0.44	0.516	0.787	3.587	1.606	1.434	999	2.904	2.881	1.04651	Cytoplasm.
P62259	Ywhae	14-3-3 protein epsilon	29155	681.854	2	LIcCDILDVLDK	47.82	97,98	0.698812	0.6955	-999	0.004	1.387	999	999	NaN	999	999	999	0.99526	mitochondrion.mitochondrion.mitochondrion.mitochondrion.Cytoplasm. Melanosome.
P62267	Rps23	40S ribosomal protein S23	15798	1470.23	2	ITAFVPNDGcLNFIEENDEVLVAGFGR	31.21	90	999	999	999			999	NaN	NaN	NaN	NaN	NaN	0.907591	Cytosol.
P62281	Rps11	40S ribosomal protein S11	18419	547.278	2	cPFTGNVSIR	46.72	60	0.870814	0.817667	0.766	0.802	0.885	999	999	999	999	999	999	0.938968	Ribosome.
P62281	Rps11	40S ribosomal protein S11	18419	965.011	2	DVQIGDIVTVGEcRPLSK	116.37	131	0.427064	0.401	-999	0.339	0.463	999	999	6.845	999	12.293	11.71	0.938968	Ribosome.
P62281	Rps11	40S ribosomal protein S11	18419	643.671	3	DVQIGDIVTVGEcRPLSK	68.96	131	0.646454	0.607	0.558	0.608	0.655	999	999	999	999	8.711	5.251	0.938968	Ribosome.
P62281	Rps11	40S ribosomal protein S11	18419	645.812	2	NMSVHLSPcFR	74.33	116	0.757747	0.7115	-999	0.489	0.934	999	999	5.586	999	999	15.417	0.938968	Ribosome.
P62281	Rps11	40S ribosomal protein S11	18419	430.868	3	NMSVHLSPcFR	41.16	116	0.728459	0.684	0.583	0.615	0.854	999	2.368	1.026	999	999	4.272	0.938968	Ribosome.
P62317	Snrpd2	Small nuclear ribonucleoprotein Sm D2	13518	587.809	2	NNTQVLINcR	64.16	46	0.617284	0.5895	-999	0.563	0.616	999	999	2.241	999	999	999	0.95499	Cytoplasm, cytosol. Nucleus .
P62334	Psmc6	26S protease regulatory subunit S10B	44145	654.84	2	AVASQLDcNFLK	35.13	193	0.745227	0.828	-999	0.553	1.103	999	999	NaN	999	999	4.061	1.11107	Plasma membrane.Cytoplasm. Nucleus.
P62702	Rps4x	40S ribosomal protein S4, X isoform	29579	608.861	2	EcLPLIIFLR	65.54	41	0.572638	0.573667	0.547	0.57	0.604	10.618	8.844	5.874	999	9.032	7.699	1.0018	Cytoplasm.
P62702	Rps4x	40S ribosomal protein S4, X isoform	29579	863.413	2	FDTGNLcMVTGGANLGR	130.28	181	0.607908	0.609	0.424	0.584	0.819	999	999	6.32	999	999	8.936	1.0018	Cytoplasm.
P62717	Rpl18a	60S ribosomal protein L18a	20719	699.843	2	DLTTAGAVTQcYR	95.1	109	0.343823	0.339667	0.194	0.265	0.56	999	999	5.732	999	999	999	0.987912	Cytosol.
P62717	Rpl18a	60S ribosomal protein L18a	20719	773.375	2	SSGEIVYcGQVFEK	71.66	64	0.878283	0.867667	0.831	0.851	0.921	10.9	6.063	3.303	999	4.926	2.942	0.987912	Cytosol.
P62754	Rps6	40S ribosomal protein S6	28663	639.83	2	LNISFPATGcQK	80.43	12	0.882662	0.859667	0.837	0.846	0.896	2.389	2.247	2.098	999	6.111	3.188	0.973948	nucleus.
P62830	Rpl23	60S ribosomal protein L23	14856	495.239	2	EcADLWPR	32.98	125	0.627517	0.615	-999	0.331	0.899	999	999	NaN	999	999	999	0.980053	nucleus. Cytosol.
P62830	Rpl23	60S ribosomal protein L23	14856	957.013	2	ISLGLPVGAVINcADNTGAK	89.3	28	0.658638	0.6455	-999	0.64	0.651	7.462	1.629	0.918	999	5.039	2.525	0.980053	nucleus. Cytosol.
P62830	Rpl23	60S ribosomal protein L23	14856	638.334	3	ISLGLPVGAVINcADNTGAK	60.12	28	0.793324	0.7775	-999	0.708	0.847	999	2.299	1.714	999	13.374	3.336	0.980053	nucleus. Cytosol.
P62874	Gnb1	Guanine nucleotide-binding protein G(I)/G(S)/G(T) subunit beta-1	37353	979.994	2	AcADATLSQITNNIDPVGR	118	25	0.660016	0.668	0.239	0.522	1.243	999	999	2.36	999	6.39	2.049	1.0121	Plasma membrane.
P62880	Gnb2	Guanine nucleotide-binding protein G(I)/G(S)/G(T) subunit beta-2	37307	937.971	2	AcGDSTLTQITAGLDPVGR	117.92	25	0.860441	0.8515	-999	0.662	1.041	14.296	4.162	3.433	999	7.317	3.664	0.989609	Cytoplasm, perinuclear region.
P62880	Gnb2	Guanine nucleotide-binding protein G(I)/G(S)/G(T) subunit beta-2	37307	599.8	2	TFVSGAcDASIK	35.59	204	0.911471	0.902	0.52	0.64	1.546	999	999	999	999	999	999	0.989609	Cytoplasm, perinuclear region.
P62889	Rpl30	60S ribosomal protein L30	12776	648.878	2	LVILANNcPALR	83.44	52	0.448337	0.465	0.209	0.563	0.623	4.829	3.977	3.163	999	4.916	4.281	1.03717	Cytosol.
P62889	Rpl30	60S ribosomal protein L30	12776	653.312	3	TGVHHYSGNNIELGTAcGK	36.98	85	0.751084	0.779	0.516	0.706	1.115	6.093	4.661	3.951	6.147	4.403	2.085	1.03717	Cytosol.
P62889	Rpl30	60S ribosomal protein L30	12776	850.951	2	VcTLAIIDPGDSDIIR	84.05	92	0.396272	0.411	-999	0.355	0.467	21.345	3.61	3.386	999	7.594	6.968	1.03717	Cytosol.
P62908	Rps3	40S ribosomal protein S3	26657	616.326	2	GLcAIAQAESLR	99.61	97	0.624235	0.627333	0.491	0.695	0.696	999	8.408	3.169	999	999	999	1.00496	Cytoplasm.
P62911	Rpl32	60S ribosomal protein L32	15850	596.31	2	ELEVLLMcNK	65.22	91	0.503499	0.478	-999	0.363	0.593	3.248	1.402	0.684	999	7.803	2.627	0.949356	Cytosol.
P62911	Rpl32	60S ribosomal protein L32	15850	604.311	2	ELEVLLmcNK	54.32	91	0.729442	0.6925	-999	0.352	1.033	1.161	0.819	0.498	1.245	1.054	0.656	0.949356	Cytosol.
P62911	Rpl32	60S ribosomal protein L32	15850	704.832	2	SYcAEIAHNVSSK	123.7	96	0.809496	0.7685	-999	0.658	0.879	0.736	0.719	0.497	999	0.643	0.519	0.949356	Cytosol.
P62911	Rpl32	60S ribosomal protein L32	15850	470.218	3	SYcAEIAHNVSSK	85.98	96	0.71487	0.678667	0.557	0.624	0.855	0.627	0.503	0.476	0.884	0.552	0.516	0.949356	Cytosol.
P62918	Rpl8	60S ribosomal protein L8	28007	1093.55	3	AQLNIGNVLPVGTMPEGTIVcCLEEKPGDR	36.78	114	1.43888	1.4325	-999	0.302	2.563	999	999	NaN	999	999	999	0.995563	Cytoplasm.
P62983	Rps27a	40S ribosomal protein S27a	9398	844.87	2	cCLTYCFNKPEDK	30.93	68,73	0.709098	0.704667	0.25	0.775	1.089	5.768	1.838	1.749	999	999	6.26	0.993751	Ubiquitin: Cytoplasm. Nucleus.
P63001	Rac1	Ras-related C3 botulinum toxin substrate 1	21436	510.61	3	HHcPNTPIILVGTK	57.36	105	0.731024	0.6985	-999	0.644	0.753	999	999	999	999	999	999	0.955509	Plasma membrane. Plasma membrane. Plasma membrane. Golgi apparatus membrane.Golgi apparatus membrane.Cell membrane; Lipid-anchor; Cytoplasmic side. Melanosome. Cytoplasm.
P63001	Rac1	Ras-related C3 botulinum toxin substrate 1	21436	592.299	2	YLEcSALTQR	80.41	157	0.67294	0.643	0.513	0.688	0.728	999	999	999	999	999	999	0.955509	Plasma membrane. Plasma membrane. Plasma membrane. Golgi apparatus membrane.Golgi apparatus membrane.Cell membrane; Lipid-anchor; Cytoplasmic side. Melanosome. Cytoplasm.
P63017	Hspa8	Heat shock cognate 71 kDa protein	70827	563.964	3	ILDKcNEIISWLDK	35.89	574	0.992414	1.0045	-999	0.846	1.163	8.626	3.118	-999	999	999	3.223	1.01218	Plasma membrane. Plasma membrane. Plasma membrane. Cytoplasm. Melanosome. Nucleus, nucleolus. Cell membrane.
P63017	Hspa8	Heat shock cognate 71 kDa protein	70827	444.253	2	VcNPIITK	37.84	603	NaN	NaN				NaN	NaN	NaN	NaN	NaN	NaN	1.01218	Plasma membrane. Plasma membrane. Plasma membrane. Cytoplasm. Melanosome. Nucleus, nucleolus. Cell membrane.
P63030	Brp44l	Brain protein 44-like protein	12446	790.409	3	NWLLFAcHVTNEVAQLIQGGR	54.01	83	0.982726	1.189	0.679	0.936	1.952	999	999	999	999	999	999	1.2099	Mitochondrion inner membrane; Multi-pass membrane protein.
P63038	Hspd1	60 kDa heat shock protein, mitochondrial	60917	814.448	2	AAVEEGIVLGGGcALLR	77.15	442	0.853703	0.6265	-999	0.48	0.773	6.103	5.583	1.645	9.307	6.21	4.381	0.733862	Plasma membrane.mitochondrion inner membrane.Mitochondrion matrix.
P63101	Ywhaz	14-3-3 protein zeta/delta	27754	681.349	2	DIcNDVLSLLEK	42.21	94	0.726977	0.7835	-999	0.704	0.863	999	999	2.818	999	999	999	1.07775	mitochondrion.mitochondrion.mitochondrion.mitochondrion.Cytoplasm. Melanosome.
P63242	Eif5a	Eukaryotic translation initiation factor 5A-1	16821	857.101	3	YDcGEEILITVLSAMTEEAAVAIK	44.96	129	1.5238	1.32	-999	1.32	999	999	999	NaN	999	999	NaN	0.866253	Endoplasmic reticulum membrane.Endoplasmic reticulum membrane.Endoplasmic reticulum membrane.Cytoplasm. Nucleus. Endoplasmic reticulum membrane; Peripheral membrane protein; Cytoplasmic side. Nucleus, nuclear pore complex.
P63276	Rps17	40S ribosomal protein S17	15514	601.321	2	VcEEIAIIPSK	93.35	35	0.429262	0.45	0.351	0.458	0.541	999	7.091	2.375	999	999	3.281	1.04831	Cytosol.
P63323	Rps12	40S ribosomal protein S12	14516	502.759	2	LGEWVGLcK	68.66	92	0.708484	0.719667	0.678	0.73	0.751	5.454	4.638	3.276	999	9.322	3.668	1.01578	Cytoplasm.
P63323	Rps12	40S ribosomal protein S12	14516	715.995	3	QAHLcVLASNCDEPMYVK	35.2	50	1.16462	1.183	-999	-999	1.183	2.4	-999	NaN	999	999	1.584	1.01578	Cytoplasm.
P67984	Rpl22	60S ribosomal protein L22	14750	1009.46	3	FTLDcTHPVEDGIMDAANFEQFLQER	71.84	25	-999	-999	-999	-999	-999	2.041	0.608	-999	999	999	1.644	0.995059	nucleus. Cytoplasm. Cytosol.
P68040	Gnb2l1	Guanine nucleotide-binding protein subunit beta-2-like 1	35055	1004.49	3	AEPPQcTSLAWSADGQTLFAGYTDNLVR	66.63	286	999	999	999			999	-999	-999	-999	-999	-999	0.81919	Plasma membrane. Plasma membrane. Plasma membrane. mitochondrion.mitochondrion.mitochondrion.mitochondrion.Cell membrane; Peripheral membrane protein . Cytoplasm. Cytoplasm, perinuclear region. Cytoplasm, cytoskeleton. Nucleus. Perikaryon. Cell projecti
P68040	Gnb2l1	Guanine nucleotide-binding protein subunit beta-2-like 1	35055	925.945	2	FSPNSSNPIIVScGWDK	117.57	168	1.14503	0.938	0.832	0.907	1.075	42.909	8.762	3.859	999	5.595	2.227	0.81919	Plasma membrane. Plasma membrane. Plasma membrane. mitochondrion.mitochondrion.mitochondrion.mitochondrion.Cell membrane; Peripheral membrane protein . Cytoplasm. Cytoplasm, perinuclear region. Cytoplasm, cytoskeleton. Nucleus. Perikaryon. Cell projecti
P68040	Gnb2l1	Guanine nucleotide-binding protein subunit beta-2-like 1	35055	1110.06	2	HLYTLDGGDIINALcFSPNR	141.42	240	1.02418	0.839	-999	0.772	0.906	10.617	5.73	5.353	999	999	999	0.81919	Plasma membrane. Plasma membrane. Plasma membrane. mitochondrion.mitochondrion.mitochondrion.mitochondrion.Cell membrane; Peripheral membrane protein . Cytoplasm. Cytoplasm, perinuclear region. Cytoplasm, cytoskeleton. Nucleus. Perikaryon. Cell projecti
P68040	Gnb2l1	Guanine nucleotide-binding protein subunit beta-2-like 1	35055	740.366	3	HLYTLDGGDIINALcFSPNR	128.63	240	0.754404	0.618	-999	0.613	0.623	999	999	999	999	999	999	0.81919	Plasma membrane. Plasma membrane. Plasma membrane. mitochondrion.mitochondrion.mitochondrion.mitochondrion.Cell membrane; Peripheral membrane protein . Cytoplasm. Cytoplasm, perinuclear region. Cytoplasm, cytoskeleton. Nucleus. Perikaryon. Cell projecti
P68040	Gnb2l1	Guanine nucleotide-binding protein subunit beta-2-like 1	35055	517.277	2	LWNTLGVcK	53.77	138	0.84433	0.691667	0.448	0.599	1.028	4.038	3.407	2.274	999	4.486	2.802	0.81919	Plasma membrane. Plasma membrane. Plasma membrane. mitochondrion.mitochondrion.mitochondrion.mitochondrion.Cell membrane; Peripheral membrane protein . Cytoplasm. Cytoplasm, perinuclear region. Cytoplasm, cytoskeleton. Nucleus. Perikaryon. Cell projecti
P68040	Gnb2l1	Guanine nucleotide-binding protein subunit beta-2-like 1	35055	896.101	3	TNHIGHTGYLNTVTVSPDGSLcASGGK	91.42	207	0.81483	0.6675	-999	0.393	0.942	999	999	NaN	999	999	999	0.81919	Plasma membrane. Plasma membrane. Plasma membrane. mitochondrion.mitochondrion.mitochondrion.mitochondrion.Cell membrane; Peripheral membrane protein . Cytoplasm. Cytoplasm, perinuclear region. Cytoplasm, cytoskeleton. Nucleus. Perikaryon. Cell projecti
P68040	Gnb2l1	Guanine nucleotide-binding protein subunit beta-2-like 1	35055	672.319	4	TNHIGHTGYLNTVTVSPDGSLcASGGK	78.27	207	0.311283	0.255	0.192	0.318	999	999	999	999	999	999	NaN	0.81919	Plasma membrane. Plasma membrane. Plasma membrane. mitochondrion.mitochondrion.mitochondrion.mitochondrion.Cell membrane; Peripheral membrane protein . Cytoplasm. Cytoplasm, perinuclear region. Cytoplasm, cytoskeleton. Nucleus. Perikaryon. Cell projecti
P68040	Gnb2l1	Guanine nucleotide-binding protein subunit beta-2-like 1	35055	474.237	2	VWNLANcK	44.68	182	0.818288	0.670333	0.302	0.817	0.892	999	999	999	999	999	999	0.81919	Plasma membrane. Plasma membrane. Plasma membrane. mitochondrion.mitochondrion.mitochondrion.mitochondrion.Cell membrane; Peripheral membrane protein . Cytoplasm. Cytoplasm, perinuclear region. Cytoplasm, cytoskeleton. Nucleus. Perikaryon. Cell projecti
P68040	Gnb2l1	Guanine nucleotide-binding protein subunit beta-2-like 1	35055	642.285	3	YTVQDESHSEWVScVR	72.38	153	1.0311	0.844667	0.745	0.786	1.003	999	4.877	4.619	999	999	7.214	0.81919	Plasma membrane. Plasma membrane. Plasma membrane. mitochondrion.mitochondrion.mitochondrion.mitochondrion.Cell membrane; Peripheral membrane protein . Cytoplasm. Cytoplasm, perinuclear region. Cytoplasm, cytoskeleton. Nucleus. Perikaryon. Cell projecti
P68040	Gnb2l1	Guanine nucleotide-binding protein subunit beta-2-like 1	35055	655.335	2	YWLcAATGPSIK	76.83	249	1.25164	1.02533	0.876	0.957	1.243	13.816	4.416	3.309	3.399	2.599	2.47	0.81919	Plasma membrane. Plasma membrane. Plasma membrane. mitochondrion.mitochondrion.mitochondrion.mitochondrion.Cell membrane; Peripheral membrane protein . Cytoplasm. Cytoplasm, perinuclear region. Cytoplasm, cytoskeleton. Nucleus. Perikaryon. Cell projecti
P68254	Ywhaq	14-3-3 protein theta	27761	667.868	2	SIcTTVLELLDK	93.72	94	0.830426	0.7625	-999	0.579	0.946	999	3.504	-999	999	999	4.23	0.918204	Cytoplasm.
P68368	Tuba4a	Tubulin alpha-4A chain	49892	904.445	2	AVcMLSNTTAIAEAWAR	145.16	376	1.16875	1.2125	-999	1.172	1.253	29.748	2.404	-999	999	35.537	2.481	1.03743	Cytoplasm, cytoskeleton.
P68368	Tuba4a	Tubulin alpha-4A chain	49892	912.456	2	AVcmLSNTTAIAEAWAR	53.84	376	1.12007	1.162	-999	0.702	1.622	999	2.422	NaN	999	9.03	0.47	1.03743	Cytoplasm, cytoskeleton.
P68368	Tuba4a	Tubulin alpha-4A chain	49892	603.296	3	AVcMLSNTTAIAEAWAR	69.34	376	1.00987	1.04767	0.657	1.225	1.261	999	3.368	2.325	999	21.556	1.19	1.03743	Cytoplasm, cytoskeleton.
P68368	Tuba4a	Tubulin alpha-4A chain	49892	898.432	3	AYHEQLSVAEITNAcFEPANQMVK	71.1	295	1.01597	1.054	-999	0.891	1.217	3.393	3.151	-999	999	21.067	1.556	1.03743	Cytoplasm, cytoskeleton.
P68368	Tuba4a	Tubulin alpha-4A chain	49892	764.371	2	SIQFVDWcPTGFK	76.28	347	0.919097	0.9535	-999	0.637	1.27	5.682	2.612	-999	999	12.559	1.516	1.03743	Cytoplasm, cytoskeleton.
P68368	Tuba4a	Tubulin alpha-4A chain	49892	1005.96	2	TIGGGDDSFTTFFcETGAGK	121.84	54	0.592328	0.6145	-999	0.477	0.752	5.93	5.495	3.878	999	17.94	4.209	1.03743	Cytoplasm, cytoskeleton.
P68368	Tuba4a	Tubulin alpha-4A chain	49892	568.263	2	YMAcCLLYR	50.12	315,316	0.647754	0.672	0.672	999		999	3.285	-999	999	NaN	NaN	1.03743	Cytoplasm, cytoskeleton.
P68368	Tuba4a	Tubulin alpha-4A chain	49892	630.787	2	YMACcLLYR	54.9	316	0.349903	0.363	-999	0.363	999	999	6.032	NaN	999	999	-999	1.03743	Cytoplasm, cytoskeleton.
P68373	Tuba1c	Tubulin alpha-1C chain	49877	904.453	2	AVcMLSNTTAIAEAWAR	129.42	376	1.22141	1.227	0.854	1.134	1.693	3.307	3.114	3.005	3.418	3.389	2.258	1.00458	Cytoplasm, cytoskeleton.
P68373	Tuba1c	Tubulin alpha-1C chain	49877	603.296	3	AVcMLSNTTAIAEAWAR	55.59	376	0.734969	0.738333	0.639	0.647	0.929	1.63	1.343	1.113	2.57	1.889	1.595	1.00458	Cytoplasm, cytoskeleton.
P68373	Tuba1c	Tubulin alpha-1C chain	49877	903.108	3	AYHEQLTVAEITNAcFEPANQMVK	65.75	295	1.092	1.097	-999	0.781	1.413	3.29	2.381	-999	999	24.33	3.02	1.00458	Cytoplasm, cytoskeleton.
P68373	Tuba1c	Tubulin alpha-1C chain	49877	771.374	2	TIQFVDWcPTGFK	61.81	347	0.539531	0.542	0.001	0.726	0.899	9.9	2.553	1.472	999	12.809	3.578	1.00458	Cytoplasm, cytoskeleton.
P68373	Tuba1c	Tubulin alpha-1C chain	49877	568.266	2	YMAccLLYR	44.24	315,316	1.16467	1.17	1.17	999	999	999	5.047	3.806	999	NaN	NaN	1.00458	Cytoplasm, cytoskeleton.
P70168	Kpnb1	Importin subunit beta-1	97090	805.915	2	EScLEAYTGIVQGLK	59.19	765	1.00268	1.044	-999	0.942	1.146	999	999	NaN	999	999	1.789	1.0412	Cytoplasm. Nucleus envelope .
P70280	Vamp7	Vesicle-associated membrane protein 7	24951	672.669	3	HAWcGGNFLEVTEQILAK	30.01	21	1.259	1.259	0.672	1.846		999	999	NaN	999	999	NaN	N/A	Plasma membrane. Plasma membrane. Plasma membrane. Cytoplasmic vesicle, secretory vesicle membrane; Single-pass type IV membrane protein. Golgi apparatus, trans-Golgi network membrane; Single-pass type IV membrane protein . Late endosome membrane; Singl
P70296	Pebp1	Phosphatidylethanolamine-binding protein 1	20817	1230.58	2	YNLGAPVAGTcYQAEWDDYVPK	37.92	168	0.453434	0.384	-999	0.373	0.395	999	999	-999	999	999	4.61	0.846871	Mitochondrion outer membrane.Cytoplasm.
P70404	Idh3g	Isocitrate dehydrogenase [NAD] subunit gamma, mitochondrial	42758	866.395	3	HAcVPVDFEEVHVSSNADEEDIR	31.21	81	NaN	NaN				-999	NaN	NaN	NaN	NaN	NaN	0.930847	Mitochondrion.
P70404	Idh3g	Isocitrate dehydrogenase [NAD] subunit gamma, mitochondrial	42758	675.327	2	LGDGLFLQcCR	46.91	235	1.09148	1.016	-999	-999	1.016	999	999	999	999	999	999	0.930847	Mitochondrion.
P70404	Idh3g	Isocitrate dehydrogenase [NAD] subunit gamma, mitochondrial	42758	719.694	3	NIANPTATLLAScMMLDHLK	47.63	333	1.51206	1.4075	-999	0.68	2.135	999	10.112	-999	999	999	3.184	0.930847	Mitochondrion.
P70441	Slc9a3r1	Na(+)/H(+) exchange regulatory cofactor NHE-RF1	38577	639.319	2	IVEVNGVcMEGK	45.44	201	3.97479	3.926	-999	1.028	6.824	999	999	NaN	999	999	999	0.987726	Plasma membrane.Cytoplasm. Apical cell membrane. Cell projection, filopodium. Cell projection, ruffle . Cell projection, microvillus. Endomembrane system; Peripheral membrane protein.
P70694	Akr1c6	Estradiol 17 beta-dehydrogenase 5	37024	460.248	2	VcLEQSLK	62.13	98	0.664589	0.521	0.437	0.499	0.627	999	999	999	999	999	999	0.783943	Cytosol.
P70694	Akr1c6	Estradiol 17 beta-dehydrogenase 5	37024	707.341	3	YKPVcNQVECHPYLNQGK	31.65	188,193	NaN	NaN				NaN	NaN	NaN	NaN	NaN	NaN	0.783943	Cytosol.
P70697	Urod	Uroporphyrinogen decarboxylase	40666	573.262	2	AAQDFFSTcR	50.79	59	0.793459	0.754667	0.685	0.741	0.838	999	999	999	999	999	999	0.95111	Cytoplasm.
P70697	Urod	Uroporphyrinogen decarboxylase	40666	957.938	2	AAWGEETDYTPVWcMR	86.57	35	0.840071	0.799	-999	0.63	0.968	999	8.001	-999	999	999	999	0.95111	Cytoplasm.
P70697	Urod	Uroporphyrinogen decarboxylase	40666	842.914	2	SPEAcCELTLQPLR	32.08	65	1.13026	1.075	-999	-999	1.075	999	-999	NaN	999	999	999	0.95111	Cytoplasm.
P70697	Urod	Uroporphyrinogen decarboxylase	40666	842.912	2	SPEACcELTLQPLR	36.72	66	1.05876	1.007	-999	-999	1.007	999	-999	-999	999	999	999	0.95111	Cytoplasm.
P80313	Cct7	T-complex protein 1 subunit eta	59614	744.729	3	INALTAASEAAcLIVSVDETIK	58.08	511	0.469737	0.5	0.275	0.52	0.705	999	999	15.249	999	999	999	1.06443	mitochondrion.mitochondrion.mitochondrion.mitochondrion.Cytoplasm.
P80313	Cct7	T-complex protein 1 subunit eta	59614	410.239	2	TcTIILR	61	370	0.501679	0.534	-999	-999	0.534	999	999	999	999	999	999	1.06443	mitochondrion.mitochondrion.mitochondrion.mitochondrion.Cytoplasm.
P80313	Cct7	T-complex protein 1 subunit eta	59614	538.749	2	YNFFTGcPK	60.33	364	0.51718	0.5505	-999	0.538	0.563	999	9.816	4.31	999	7.804	3.537	1.06443	mitochondrion.mitochondrion.mitochondrion.mitochondrion.Cytoplasm.
P80314	Cct2	T-complex protein 1 subunit beta	57441	537.263	2	HGINcFINR	33.17	289	NaN	NaN				NaN	NaN	NaN	NaN	NaN	NaN	1.01078	Cytoplasm.
P80314	Cct2	T-complex protein 1 subunit beta	57441	749.406	2	SLHDALcVLAQTVK	46.53	395	0.826099	0.835	-999	0.649	1.021	6.737	2.51	-999	999	4.501	1.661	1.01078	Cytoplasm.
P80314	Cct2	T-complex protein 1 subunit beta	57441	499.942	3	SLHDALcVLAQTVK	58.94	395	0.908708	0.9185	-999	0.589	1.248	999	999	NaN	999	999	3.676	1.01078	Cytoplasm.
P80315	Cct4	T-complex protein 1 subunit delta	58030	645.367	2	IGLIQFcLSAPK	67.09	252	-999	-999	-999			-999	NaN	NaN	4.643	-999	NaN	1.0655	Cytoplasm. Melanosome. Cytoplasm, cytoskeleton, microtubule organizing center, centrosome .
P80315	Cct4	T-complex protein 1 subunit delta	58030	563.806	2	SIHDALcVIR	41.21	410	0.570311	0.607667	0.513	0.515	0.795	999	999	4.134	999	999	999	1.0655	Cytoplasm. Melanosome. Cytoplasm, cytoskeleton, microtubule organizing center, centrosome .
P80315	Cct4	T-complex protein 1 subunit delta	58030	544.808	2	TGcNVLLIQK	79.39	295	0.908962	0.9685	0.694	1.243		999	999	-999	999	999	-999	1.0655	Cytoplasm. Melanosome. Cytoplasm, cytoskeleton, microtubule organizing center, centrosome .
P80315	Cct4	T-complex protein 1 subunit delta	58030	623.292	2	TLSGMESYcVR	35.46	450	0.620366	0.661	-999	0.43	0.892	999	999	NaN	999	999	13.618	1.0655	Cytoplasm. Melanosome. Cytoplasm, cytoskeleton, microtubule organizing center, centrosome .
P80316	Cct5	T-complex protein 1 subunit epsilon	59586	698.851	2	ESNPALGIDcLHK	31.54	493	NaN	NaN				NaN	NaN	NaN	NaN	NaN	NaN	1.08678	Cytoplasm. Cytoplasm, cytoskeleton, microtubule organizing center, centrosome.
P80316	Cct5	T-complex protein 1 subunit epsilon	59586	518.629	3	IAILTcPFEPPKPK	39.84	253	0.726916	0.79	0.601	0.857	0.912	999	3.995	3.353	999	8.233	2.47	1.08678	Cytoplasm. Cytoplasm, cytoskeleton, microtubule organizing center, centrosome.
P80318	Cct3	T-complex protein 1 subunit gamma	60591	589.281	2	NLQDAMQVcR	54.36	398	0.565305	0.595	0.546	0.606	0.633	999	999	999	999	999	999	1.05253	Plasma membrane.Cytoplasm.
P80318	Cct3	T-complex protein 1 subunit gamma	60591	638.837	2	TLIQNcGASTIR	85.91	455	0.721595	0.7595	-999	0.429	1.09	999	999	NaN	999	999	999	1.05253	Plasma membrane.Cytoplasm.
P80318	Cct3	T-complex protein 1 subunit gamma	60591	745.888	2	WSSLAcNIALDAVK	40.94	173	0.859359	0.9045	-999	0.895	0.914	999	999	-999	999	999	999	1.05253	Plasma membrane.Cytoplasm.
P83882	Rpl36a	60S ribosomal protein L36a	12433	531.741	2	LEcVEPNcR	48.5	72,77	0.331945	0.306	-999	-999	0.306	3.145	1.598	1.21	999	999	4.558	0.921841	Cytoplasm.
P83882	Rpl36a	60S ribosomal protein L36a	12433	594.262	2	LEcVEPNCR	63.62	72	0.839625	0.774	0.628	0.765	0.929	999	999	999	999	999	999	0.921841	Cytoplasm.
P83882	Rpl36a	60S ribosomal protein L36a	12433	594.269	2	LECVEPNcR	47.45	77	0.975585	0.899333	0.838	0.838	1.022	999	999	1.664	999	1.843	1.581	0.921841	Cytoplasm.
P84091	Ap2m1	AP-2 complex subunit mu	49623	850.96	2	IPTPLNTSGVQVIcMK	107.6	337	1.09059	1.027	-999	1.027	999	50.644	0.644	-999	999	3.05	-999	0.941694	Plasma membrane. Plasma membrane. Plasma membrane. mitochondrion.mitochondrion.mitochondrion.mitochondrion.Cell membrane. Membrane, coated pit; Peripheral membrane protein; Cytoplasmic side.
P84244	H3f3a	Histone H3.3	15318	1127.57	3	FQSAAIGALQEASEAYLVGLFEDTNLcAIHAK	64.16	111	0.168	0.168	-999	0.057	0.279	999	999	999	999	999	999	N/A	Nucleus. Chromosome.
P97328	Khk	Ketohexokinase	32730	810.413	2	GGNASNScTVLSLLGAR	136.33	47	0.670932	0.64	-999	0.506	0.774	8.359	4.544	3.431	999	6.766	5.017	0.953897	nucleus. Cytoplasm.
P97351	Rps3a	40S ribosomal protein S3a	29866	824.42	2	AcQSIYPLHDVFVR	61.48	201	0.649977	0.67	0.498	0.722	0.79	4.384	3.105	2.088	999	8.842	2.456	1.03081	Cytoplasm. Nucleus.
P97351	Rps3a	40S ribosomal protein S3a	29866	549.941	3	AcQSIYPLHDVFVR	58.8	201	0.742137	0.765	0.539	0.802	0.954	12.122	3.057	3.014	999	4.886	2.266	1.03081	Cytoplasm. Nucleus.
P97351	Rps3a	40S ribosomal protein S3a	29866	457.741	2	LFcVGFTK	60.16	139	0.510604	0.526333	0.16	0.671	0.748	5.891	2.864	2.499	999	3.107	1.972	1.03081	Cytoplasm. Nucleus.
P97351	Rps3a	40S ribosomal protein S3a	29866	761.358	2	NcLTNFHGMDLTR	79.28	96	1.01668	1.048	0.77	1.107	1.267	999	3.253	3.163	999	15.032	2.254	1.03081	Cytoplasm. Nucleus.
P97351	Rps3a	40S ribosomal protein S3a	29866	507.901	3	NcLTNFHGMDLTR	58.48	96	0.648683	0.668667	0.187	0.736	1.083	999	3.117	2.877	999	10.531	2.219	1.03081	Cytoplasm. Nucleus.
P97384	Anxa11	Annexin A11	54077	462.236	2	FNAILcSR	48.57	382	1.96541	1.305	-999	1.049	1.561	999	3.13	NaN	999	999	999	0.663985	Cytoplasm. Melanosome. Nucleus envelope. Nucleus, nucleoplasm. Cytoplasm, cytoskeleton, spindle.
P97384	Anxa11	Annexin A11	54077	841.408	2	GFGTDEQAIIDcLGSR	44.25	224	1.46389	0.972	-999	0.972	0.972	999	4.227	-999	999	999	999	0.663985	Cytoplasm. Melanosome. Nucleus envelope. Nucleus, nucleoplasm. Cytoplasm, cytoskeleton, spindle.
P97461	Rps5	40S ribosomal protein S5	22875	458.241	2	AQcPIVER	34.56	66	0.977811	1.01767	0.881	1.071	1.101	1.82	1.568	1.405	2.086	1.58	1.494	1.04076	nucleus. Cytosol.
P97461	Rps5	40S ribosomal protein S5	22875	722.891	2	VNQAIWLLcTGAR	78.53	155	0.231561	0.241	-999	0.179	0.303	13.729	7.066	3.122	999	14.637	13.708	1.04076	nucleus. Cytosol.
P97494	Gclc	Glutamate--cysteine ligase catalytic subunit	72525	514.241	2	GYVSDIDcR	42.71	295	NaN	NaN				NaN	NaN	NaN	NaN	NaN	NaN	0.854054	Cytosol.
P97501	Fmo3	Dimethylaniline monooxygenase [N-oxide-forming] 3	60477	477.721	2	cPNFSTTGK	54.17	116	1.35664	2.3065	-999	0.91	3.703	999	999	999	999	999	6.401	1.70015	Endoplasmic reticulum membrane.Endoplasmic reticulum membrane.Endoplasmic reticulum membrane.Microsome membrane. Endoplasmic reticulum membrane.
P97501	Fmo3	Dimethylaniline monooxygenase [N-oxide-forming] 3	60477	992.426	2	GTcTLPSVNDMMDDIDEK	102.35	397	0.0641118	0.109	-999	-999	0.109	999	3.151	0.832	999	999	999	1.70015	Endoplasmic reticulum membrane.Endoplasmic reticulum membrane.Endoplasmic reticulum membrane.Microsome membrane. Endoplasmic reticulum membrane.
P97501	Fmo3	Dimethylaniline monooxygenase [N-oxide-forming] 3	60477	1000.43	2	GTcTLPSVNDMmDDIDEK	51.47	397	NaN	NaN	-999	999		0.317	-999	NaN	999	-999	NaN	1.70015	Endoplasmic reticulum membrane.Endoplasmic reticulum membrane.Endoplasmic reticulum membrane.Microsome membrane. Endoplasmic reticulum membrane.
P97501	Fmo3	Dimethylaniline monooxygenase [N-oxide-forming] 3	60477	1000.43	2	GTcTLPSVNDmMDDIDEK	51.47	397	999	999	999			0.559	-999	NaN	-999	NaN	NaN	1.70015	Endoplasmic reticulum membrane.Endoplasmic reticulum membrane.Endoplasmic reticulum membrane.Microsome membrane. Endoplasmic reticulum membrane.
P97501	Fmo3	Dimethylaniline monooxygenase [N-oxide-forming] 3	60477	472.602	3	ILcGMVTIKPNVK	42.84	294	1.12696	1.916	0.725	0.992	4.031	999	999	3.356	999	999	999	1.70015	Endoplasmic reticulum membrane.Endoplasmic reticulum membrane.Endoplasmic reticulum membrane.Microsome membrane. Endoplasmic reticulum membrane.
P97501	Fmo3	Dimethylaniline monooxygenase [N-oxide-forming] 3	60477	930.476	2	LAVEVFFGPcSPYQFR	40.1	466	0.257035	0.437	0.437	999	999	999	999	999	999	NaN	NaN	1.70015	Endoplasmic reticulum membrane.Endoplasmic reticulum membrane.Endoplasmic reticulum membrane.Microsome membrane. Endoplasmic reticulum membrane.
P97501	Fmo3	Dimethylaniline monooxygenase [N-oxide-forming] 3	60477	806.859	2	ScLEEGLEPTcFER	88.63	21,30	0.456135	0.7755	-999	0.766	0.785	999	19.205	16.809	999	999	6.282	1.70015	Endoplasmic reticulum membrane.Endoplasmic reticulum membrane.Endoplasmic reticulum membrane.Microsome membrane. Endoplasmic reticulum membrane.
P97501	Fmo3	Dimethylaniline monooxygenase [N-oxide-forming] 3	60477	869.393	2	ScLEEGLEPTCFER	70.69	21	1.25753	2.138	-999	2.138		2.295	-999	NaN	999	1.467	-999	1.70015	Endoplasmic reticulum membrane.Endoplasmic reticulum membrane.Endoplasmic reticulum membrane.Microsome membrane. Endoplasmic reticulum membrane.
P97501	Fmo3	Dimethylaniline monooxygenase [N-oxide-forming] 3	60477	869.39	2	SCLEEGLEPTcFER	70.69	30	2.32479	3.9525	0.837	7.068	999	58.592	7.005	6.314	999	10.081	NaN	1.70015	Endoplasmic reticulum membrane.Endoplasmic reticulum membrane.Endoplasmic reticulum membrane.Microsome membrane. Endoplasmic reticulum membrane.
P97501	Fmo3	Dimethylaniline monooxygenase [N-oxide-forming] 3	60477	765.403	3	VLVIGLGNSGcDIAAELSHVAQK	115.19	197	0.187042	0.318	-999	0.122	0.514	999	999	11.419	999	999	21.149	1.70015	Endoplasmic reticulum membrane.Endoplasmic reticulum membrane.Endoplasmic reticulum membrane.Microsome membrane. Endoplasmic reticulum membrane.
P97742	Cpt1a	Carnitine O-palmitoyltransferase 1, liver isoform	88195	661.301	2	FcLTYEASMTR	59.76	586	0.629433	0.704	-999	0.475	0.933	999	999	11.531	999	999	999	1.11847	mitochondrion inner membrane.Mitochondrion outer membrane; Multi-pass membrane protein.
P97742	Cpt1a	Carnitine O-palmitoyltransferase 1, liver isoform	88195	837.422	2	LLGSTIPLcSAQWER	94.12	304	0.347499	0.388667	0.12	0.4	0.646	999	999	20.138	999	7.781	6.839	1.11847	mitochondrion inner membrane.Mitochondrion outer membrane; Multi-pass membrane protein.
P97742	Cpt1a	Carnitine O-palmitoyltransferase 1, liver isoform	88195	636.332	2	QIcLSGLHSWK	36.76	32	0.901233	1.008	0.622	1.082	1.32	999	8.026	3.699	999	999	4.906	1.11847	mitochondrion inner membrane.Mitochondrion outer membrane; Multi-pass membrane protein.
P97742	Cpt1a	Carnitine O-palmitoyltransferase 1, liver isoform	88195	424.553	3	QIcLSGLHSWK	47.66	32	0.842522	0.942333	0.884	0.928	1.015	999	999	3.926	999	999	999	1.11847	mitochondrion inner membrane.Mitochondrion outer membrane; Multi-pass membrane protein.
P97742	Cpt1a	Carnitine O-palmitoyltransferase 1, liver isoform	88195	1331.08	2	ScTTESCNFVLAMMDPTTTAEQR	66.5	608	0.614233	0.687	-999	-999	0.687	999	NaN	NaN	999	999	999	1.11847	mitochondrion inner membrane.Mitochondrion outer membrane; Multi-pass membrane protein.
P97742	Cpt1a	Carnitine O-palmitoyltransferase 1, liver isoform	88195	1331.09	2	SCTTEScNFVLAMMDPTTTAEQR	43.52	613	0.673243	0.753	-999	-999	0.753	999	NaN	NaN	999	999	4.607	1.11847	mitochondrion inner membrane.Mitochondrion outer membrane; Multi-pass membrane protein.
P97823	Lypla1	Acyl-protein thioesterase 1	24671	750.424	2	LAGVTALScWLPLR	103.45	144	0.546088	0.473	-999	0.41	0.536	999	999	15.059	999	17.439	5.358	0.866161	mitochondrion.mitochondrion.mitochondrion.mitochondrion.Plasma membrane.Cytoplasm.
P97872	Fmo5	Dimethylaniline monooxygenase [N-oxide-forming] 5	59991	876.387	2	cCLEEGLEPVCFER	63.89	21,31	0.733432	0.811	-999	0.73	0.892	999	999	-999	999	999	999	1.10576	Endoplasmic reticulum membrane.Endoplasmic reticulum membrane.Endoplasmic reticulum membrane.Microsome membrane. Endoplasmic reticulum membrane.
P97872	Fmo5	Dimethylaniline monooxygenase [N-oxide-forming] 5	59991	938.929	2	cCLEEGLEPVCFER	60.42	21	6.96805	7.705	2.785	8.012	12.318	999	20.203	4.561	999	999	999	1.10576	Endoplasmic reticulum membrane.Endoplasmic reticulum membrane.Endoplasmic reticulum membrane.Microsome membrane. Endoplasmic reticulum membrane.
P97872	Fmo5	Dimethylaniline monooxygenase [N-oxide-forming] 5	59991	687.388	2	IAVIGAGASGLTcIK	96.73	18	0.394902	0.436667	0.082	0.56	0.668	4.437	3.966	3.079	999	7.145	4.163	1.10576	Endoplasmic reticulum membrane.Endoplasmic reticulum membrane.Endoplasmic reticulum membrane.Microsome membrane. Endoplasmic reticulum membrane.
P97872	Fmo5	Dimethylaniline monooxygenase [N-oxide-forming] 5	59991	680.382	2	LLLGPcTPVQYR	88.21	468	0.61255	0.677333	0.549	0.724	0.759	4.826	3.241	2.971	999	4.33	3.775	1.10576	Endoplasmic reticulum membrane.Endoplasmic reticulum membrane.Endoplasmic reticulum membrane.Microsome membrane. Endoplasmic reticulum membrane.
P97872	Fmo5	Dimethylaniline monooxygenase [N-oxide-forming] 5	59991	938.919	2	CcLEEGLEPVCFER	39.27	22	-999	-999	-999	-999	-999	-999	-999	-999	999	999	0.963	1.10576	Endoplasmic reticulum membrane.Endoplasmic reticulum membrane.Endoplasmic reticulum membrane.Microsome membrane. Endoplasmic reticulum membrane.
P97872	Fmo5	Dimethylaniline monooxygenase [N-oxide-forming] 5	59991	938.917	2	CCLEEGLEPVcFER	48.19	31	1.47093	1.6265	-999	0.805	2.448	999	3.519	-999	999	9.898	0.784	1.10576	Endoplasmic reticulum membrane.Endoplasmic reticulum membrane.Endoplasmic reticulum membrane.Microsome membrane. Endoplasmic reticulum membrane.
P99029	Prdx5	Peroxiredoxin-5, mitochondrial	21884	768.891	2	GVLFGVPGAFTPGcSK	32.88	96	NaN	NaN	-999	999		999	-999	-999	3.421	-999	NaN	0.912721	Mitochondrion. Cytoplasm. Peroxisome.
Q00519	Xdh	Xanthine dehydrogenase/oxidase	146424	833.419	3	VLFKPGTTEVQELSLcFGGMADR	32.48	457	1.23669	0.871	-999	0.871	999	999	999	NaN	999	999	NaN	0.704297	Cytoplasm. Peroxisome. Secreted.
Q00724	Rbp4	Retinol-binding protein 4	23191	510.249	2	QEELcLER	42.35	178	NaN	NaN				NaN	NaN	NaN	NaN	NaN	NaN	0.935775	Secreted.
Q00PI9	Hnrnpul2	Heterogeneous nuclear ribonucleoprotein U-like protein 2	84948	553.778	2	EGcTEVSLLR	40.47	306	NaN	NaN				NaN	NaN	NaN	NaN	NaN	NaN	1.01483	Nucleus.
Q01279	Egfr	Epidermal growth factor receptor	134766	858.372	2	AcGPDYYEVEEDGIR	58.86	311	0.846383	0.8145	-999	0.577	1.052	999	999	999	999	999	999	0.96233	Plasma membrane.Cell membrane; Single-pass type I membrane protein. Endoplasmic reticulum membrane; Single-pass type I membrane protein. Golgi apparatus membrane; Single-pass type I membrane protein. Nucleus membrane; Single-pass type I membrane prote
Q01279	Egfr	Epidermal growth factor receptor	134766	976.472	2	FSNNPILcNMDTIQWR	86.22	157	1.37479	1.323	-999	1.116	1.53	999	6.592	NaN	999	999	3.421	0.96233	Plasma membrane.Cell membrane; Single-pass type I membrane protein. Endoplasmic reticulum membrane; Single-pass type I membrane protein. Golgi apparatus membrane; Single-pass type I membrane protein. Nucleus membrane; Single-pass type I membrane prote
Q01279	Egfr	Epidermal growth factor receptor	134766	670.328	2	NLcYANTINWK	32.88	470	1.28681	1.23833	0.986	1.117	1.612	999	4.741	2.864	999	999	999	0.96233	Plasma membrane.Cell membrane; Single-pass type I membrane protein. Endoplasmic reticulum membrane; Single-pass type I membrane protein. Golgi apparatus membrane; Single-pass type I membrane protein. Nucleus membrane; Single-pass type I membrane prote
Q01279	Egfr	Epidermal growth factor receptor	134766	568.791	2	VcNGIGIGEFK	51.27	337	0.581921	0.56	-999	0.419	0.701	999	16.233	NaN	999	999	999	0.96233	Plasma membrane.Cell membrane; Single-pass type I membrane protein. Endoplasmic reticulum membrane; Single-pass type I membrane protein. Golgi apparatus membrane; Single-pass type I membrane protein. Nucleus membrane; Single-pass type I membrane prote
Q01279	Egfr	Epidermal growth factor receptor	134766	616.657	3	YcTAISGDLHILPVAFK	81.9	362	0.719608	0.6925	-999	0.545	0.84	999	5.914	NaN	999	999	10.528	0.96233	Plasma membrane.Cell membrane; Single-pass type I membrane protein. Endoplasmic reticulum membrane; Single-pass type I membrane protein. Golgi apparatus membrane; Single-pass type I membrane protein. Nucleus membrane; Single-pass type I membrane prote
Q01279	Egfr	Epidermal growth factor receptor	134766	488.238	2	YSFGATcVK	48.93	291	1.60028	1.54	-999	1.54		999	NaN	NaN	999	999	NaN	0.96233	Plasma membrane.Cell membrane; Single-pass type I membrane protein. Endoplasmic reticulum membrane; Single-pass type I membrane protein. Golgi apparatus membrane; Single-pass type I membrane protein. Nucleus membrane; Single-pass type I membrane prote
Q01339	Apoh	Beta-2-glycoprotein 1	38593	618.341	3	IcPKPDDLPFATVVPLK	61.78	23	0.779228	0.759	0.67	0.797	0.81	9.754	6.217	5.053	999	28.132	2.114	0.974041	Secreted.
Q01339	Apoh	Beta-2-glycoprotein 1	38593	634.813	2	TGTWSFLPTcR	39.29	260	0.920906	0.897	-999	0.785	1.009	999	4.393	NaN	999	999	999	0.974041	Secreted.
Q01405	Sec23a	Protein transport protein Sec23A	86106	695.859	2	AVLNPLcQVDYR	75.23	74	1.12141	1.044	-999	0.559	1.529	999	999	NaN	999	999	1.715	0.930973	Smooth endoplasmic reticulum membrane; Peripheral membrane protein. Golgi apparatus membrane; Peripheral membrane protein (Potential).
Q01768	Nme2	Nucleoside diphosphate kinase B	17352	497.743	2	GDFcIQVGR	50.04	109	1.44144	1.115	-999	-999	1.115	999	999	3.485	999	999	9.933	0.773531	Plasma membrane. Plasma membrane. Plasma membrane. mitochondrion.mitochondrion.mitochondrion.mitochondrion.Cytoplasm. Cell membrane. Cell projection, lamellipodium. Cell projection, ruffle.
Q01853	Vcp	Transitional endoplasmic reticulum ATPase	89266	761.392	2	AIANEcQANFISIK	113.33	535	0.764866	0.831	0.72	0.833	0.94	5.165	3.951	2.527	999	7.442	2.516	1.08647	Cytoplasm, cytosol. Nucleus. Endoplasmic reticulum.
Q01853	Vcp	Transitional endoplasmic reticulum ATPase	89266	1064.95	2	EDEEESLNEVGYDDIGGcR	58.16	209	2.1662	2.3535	-999	1.026	3.681	999	999	-999	999	999	999	1.08647	Cytoplasm, cytosol. Nucleus. Endoplasmic reticulum.
Q01853	Vcp	Transitional endoplasmic reticulum ATPase	89266	597.801	2	GVLFYGPPGcGK	50.43	522	-999	-999	-999	-999	-999	999	-999	NaN	999	999	999	1.08647	Cytoplasm, cytosol. Nucleus. Endoplasmic reticulum.
Q01853	Vcp	Transitional endoplasmic reticulum ATPase	89266	904.7	4	LADDVDLEQVANETHGHVGADLAALcSEAALQAIR	47.26	415	NaN	NaN				-999	NaN	NaN	-999	NaN	NaN	1.08647	Cytoplasm, cytosol. Nucleus. Endoplasmic reticulum.
Q01853	Vcp	Transitional endoplasmic reticulum ATPase	89266	742.394	2	LGDVISIQPcPDVK	95.77	105	0.468492	0.509	0.418	0.498	0.611	999	999	10.511	999	999	4.909	1.08647	Cytoplasm, cytosol. Nucleus. Endoplasmic reticulum.
Q01853	Vcp	Transitional endoplasmic reticulum ATPase	89266	871.907	2	MTNGFSGADLTEIcQR	108.85	691	0.987146	1.0725	-999	0.796	1.349	999	2.515	-999	999	2.335	1.138	1.08647	Cytoplasm, cytosol. Nucleus. Endoplasmic reticulum.
Q01853	Vcp	Transitional endoplasmic reticulum ATPase	89266	622.978	3	QAAPcVLFFDELDSIAK	43.77	572	0.558692	0.607	-999	0.498	0.716	999	999	NaN	999	999	999	1.08647	Cytoplasm, cytosol. Nucleus. Endoplasmic reticulum.
Q02248	Ctnnb1	Catenin beta-1	85416	577.287	3	AGDREDITEPAIcALR	31.95	466	0.69464	0.738	0.465	0.705	1.044	12.015	1.839	1.077	999	3.993	1.759	1.06242	Plasma membrane.Cytoplasm. Cytoplasm, cytoskeleton. Nucleus. Cell junction, adherens junction. Cell membrane. Cytoplasm, cytoskeleton, microtubule organizing center, centrosome . Cytoplasm, cytoskeleton, spindle pole.
Q02248	Ctnnb1	Catenin beta-1	85416	623.337	2	LVQNcLWTLR	76.1	381	0.718799	0.763667	0.503	0.661	1.127	999	10.357	8.334	999	999	8.279	1.06242	Plasma membrane.Cytoplasm. Cytoplasm, cytoskeleton. Nucleus. Cell junction, adherens junction. Cell membrane. Cytoplasm, cytoskeleton, microtubule organizing center, centrosome . Cytoplasm, cytoskeleton, spindle pole.
Q02248	Ctnnb1	Catenin beta-1	85416	614.649	3	MEEIVEGcTGALHILAR	68.13	573	0.565689	0.601	-999	0.38	0.822	999	999	3.808	999	999	999	1.06242	Plasma membrane.Cytoplasm. Cytoplasm, cytoskeleton. Nucleus. Cell junction, adherens junction. Cell membrane. Cytoplasm, cytoskeleton, microtubule organizing center, centrosome . Cytoplasm, cytoskeleton, spindle pole.
Q02248	Ctnnb1	Catenin beta-1	85416	463.912	3	NLALcPANHAPLR	71.35	520	0.690875	0.734	-999	0.379	1.089	999	999	NaN	999	999	999	1.06242	Plasma membrane.Cytoplasm. Cytoplasm, cytoskeleton. Nucleus. Cell junction, adherens junction. Cell membrane. Cytoplasm, cytoskeleton, microtubule organizing center, centrosome . Cytoplasm, cytoskeleton, spindle pole.
Q02248	Ctnnb1	Catenin beta-1	85416	658.85	2	VAAGVLcELAQDK	95.9	619	0.587024	0.623667	0.365	0.548	0.958	61.361	17.141	8.109	999	999	10.587	1.06242	Plasma membrane.Cytoplasm. Cytoplasm, cytoskeleton. Nucleus. Cell junction, adherens junction. Cell membrane. Cytoplasm, cytoskeleton, microtubule organizing center, centrosome . Cytoplasm, cytoskeleton, spindle pole.
Q02257	Jup	Junction plakoglobin	81749	558.607	3	AGDKDDITEPAVcALR	43.86	457	1.04366	0.974	-999	-999	0.974	999	-999	NaN	999	999	999	0.933251	Plasma membrane.Cell junction, adherens junction. Cell junction, desmosome. Cytoplasm, cytoskeleton. Membrane; Peripheral membrane protein.
Q03265	Atp5a1	ATP synthase subunit alpha, mitochondrial	59716	635.849	2	LYcIYVAIGQK	34.79	244	3.06883	3.373	0.567	1.323	8.229	22.325	2.948	1.177	5.893	2.002	1.452	1.09912	Plasma membrane. Plasma membrane. Plasma membrane. Mitochondrion inner membrane. Cell membrane; Peripheral membrane protein; Extracellular side.
Q05144	Rac2	Ras-related C3 botulinum toxin substrate 2	21427	592.294	2	YLEcSALTQR	62.91	157	0.957031	1.00233	0.505	0.55	1.952	1.813	1.786	0.838	3.658	1.681	0.825	1.04734	Cytoplasm. Membrane; Lipid- anchor.
Q05421	Cyp2e1	Cytochrome P450 2E1	56769	704.835	2	DVTDcLLIEMEK	94.32	268	0.670251	0.698	-999	0.685	0.711	999	999	999	999	999	4.158	1.0414	mitochondrion.Golgi apparatus membrane.mitochondrion.Golgi apparatus membrane.mitochondrion.mitochondrion.Endoplasmic reticulum membrane; Peripheral membrane protein. Microsome membrane; Peripheral membrane protein.
Q05421	Cyp2e1	Cytochrome P450 2E1	56769	712.841	2	DVTDcLLIEmEK	73.29	268	-999	-999	-999			NaN	NaN	NaN	1.329	NaN	NaN	1.0414	mitochondrion.Golgi apparatus membrane.mitochondrion.Golgi apparatus membrane.mitochondrion.mitochondrion.Endoplasmic reticulum membrane; Peripheral membrane protein. Microsome membrane; Peripheral membrane protein.
Q05421	Cyp2e1	Cytochrome P450 2E1	56769	1409.71	2	GQPFDPTFLIGcAPCNVIADILFNK	31.06	174	0.357211	0.372	0.372	999		999	999	NaN	999	NaN	NaN	1.0414	mitochondrion.Golgi apparatus membrane.mitochondrion.Golgi apparatus membrane.mitochondrion.mitochondrion.Endoplasmic reticulum membrane; Peripheral membrane protein. Microsome membrane; Peripheral membrane protein.
Q05421	Cyp2e1	Cytochrome P450 2E1	56769	1409.71	2	GQPFDPTFLIGCAPcNVIADILFNK	37.96	177	999	999	999			999	NaN	NaN	NaN	NaN	NaN	1.0414	mitochondrion.Golgi apparatus membrane.mitochondrion.Golgi apparatus membrane.mitochondrion.mitochondrion.Endoplasmic reticulum membrane; Peripheral membrane protein. Microsome membrane; Peripheral membrane protein.
Q05421	Cyp2e1	Cytochrome P450 2E1	56769	940.136	3	GQPFDPTFLIGCAPcNVIADILFNK	57.44	177	0.419627	0.437	-999	-999	0.437	999	999	999	999	999	999	1.0414	mitochondrion.Golgi apparatus membrane.mitochondrion.Golgi apparatus membrane.mitochondrion.mitochondrion.Endoplasmic reticulum membrane; Peripheral membrane protein. Microsome membrane; Peripheral membrane protein.
Q05421	Cyp2e1	Cytochrome P450 2E1	56769	530.286	2	RVcVGEGLAR	44.78	437	999	999	999			999	NaN	NaN	NaN	NaN	NaN	1.0414	mitochondrion.Golgi apparatus membrane.mitochondrion.Golgi apparatus membrane.mitochondrion.mitochondrion.Endoplasmic reticulum membrane; Peripheral membrane protein. Microsome membrane; Peripheral membrane protein.
Q05421	Cyp2e1	Cytochrome P450 2E1	56769	459.22	2	SLDINcPR	59.9	261	0.373535	0.389	-999	0.371	0.407	999	999	3.419	999	999	999	1.0414	mitochondrion.Golgi apparatus membrane.mitochondrion.Golgi apparatus membrane.mitochondrion.mitochondrion.Endoplasmic reticulum membrane; Peripheral membrane protein. Microsome membrane; Peripheral membrane protein.
Q05421	Cyp2e1	Cytochrome P450 2E1	56769	452.231	2	VcVGEGLAR	84.48	437	0.308559	0.321333	0.188	0.336	0.44	999	999	999	999	999	999	1.0414	mitochondrion.Golgi apparatus membrane.mitochondrion.Golgi apparatus membrane.mitochondrion.mitochondrion.Endoplasmic reticulum membrane; Peripheral membrane protein. Microsome membrane; Peripheral membrane protein.
Q05793	Hspg2	Basement membrane-specific heparan sulfate proteoglycan core protein	398039	557.253	2	TcESLGAGGYR	47.46	1628	NaN	NaN				NaN	NaN	NaN	NaN	NaN	NaN	0.999963	Secreted, extracellular space, extracellular matrix, basement membrane.
Q05816	Fabp5	Fatty acid-binding protein, epidermal	15127	792.861	2	MIVEcVMNNATcTR	56.66	120,127	1.06625	1.448	1.084	1.548	1.712	2.161	1.842	1.089	1.299	1.256	1.254	1.35803	Cytoplasm.
Q05816	Fabp5	Fatty acid-binding protein, epidermal	15127	599.8	2	TTVFScNLGEK	56.99	67	0.826197	1.122	0.669	1.305	1.392	3.672	3.258	3.043	4.109	3.869	3.447	1.35803	Cytoplasm.
Q05920	Pc	Pyruvate carboxylase, mitochondrial	129602	431.728	2	AcTELGIR	62.38	56	0.634987	0.661333	0.557	0.613	0.814	999	999	999	999	999	999	1.04149	mitochondrion inner membrane.Mitochondrion matrix.
Q05920	Pc	Pyruvate carboxylase, mitochondrial	129602	676.309	2	ADFAQAcQDAGVR	101.41	131	0.440714	0.459	0.3	0.48	0.597	999	999	999	999	999	999	1.04149	mitochondrion inner membrane.Mitochondrion matrix.
Q05920	Pc	Pyruvate carboxylase, mitochondrial	129602	478.273	2	AGTHILcIK	59.32	739	0.676274	0.704333	0.59	0.691	0.832	999	999	999	999	999	999	1.04149	mitochondrion inner membrane.Mitochondrion matrix.
Q05920	Pc	Pyruvate carboxylase, mitochondrial	129602	989.029	2	DMAGLLKPAAcTMLVSSLR	34.28	752	0.638507	0.665	-999	0.653	0.677	999	999	-999	999	999	999	1.04149	mitochondrion inner membrane.Mitochondrion matrix.
Q05920	Pc	Pyruvate carboxylase, mitochondrial	129602	659.677	3	DMAGLLKPAAcTMLVSSLR	88.01	752	0.670193	0.698	0.554	0.753	0.787	999	999	999	999	999	40.483	1.04149	mitochondrion inner membrane.Mitochondrion matrix.
Q05920	Pc	Pyruvate carboxylase, mitochondrial	129602	665.008	3	DmAGLLKPAAcTMLVSSLR	32.62	752	1.36631	1.423	-999	1.423	999	999	0.91	-999	3.559	0.496	NaN	1.04149	mitochondrion inner membrane.Mitochondrion matrix.
Q05920	Pc	Pyruvate carboxylase, mitochondrial	129602	557.269	2	FLYEcPWR	48.21	622	0.763008	0.794667	0.581	0.821	0.982	999	5.784	4.736	999	3.796	3.485	1.04149	mitochondrion inner membrane.Mitochondrion matrix.
Q05920	Pc	Pyruvate carboxylase, mitochondrial	129602	489.236	2	INGcAIQcR	51.71	372,376	0.522328	0.544	-999	-999	0.544	999	1.236	0.863	999	999	999	1.04149	mitochondrion inner membrane.Mitochondrion matrix.
Q05920	Pc	Pyruvate carboxylase, mitochondrial	129602	551.766	2	INGcAIQCR	36.36	372	1.10467	1.1505	0.717	1.584		999	999	NaN	999	999	NaN	1.04149	mitochondrion inner membrane.Mitochondrion matrix.
Q05920	Pc	Pyruvate carboxylase, mitochondrial	129602	551.765	2	INGCAIQcR	41.72	376	-999	-999	-999	-999		-999	NaN	NaN	999	999	NaN	1.04149	mitochondrion inner membrane.Mitochondrion matrix.
Q07076	Anxa7	Annexin A7	49907	835.904	2	LGTDEScFNMILATR	46.72	338	0.744102	0.6615	-999	0.36	0.963	999	999	NaN	999	999	999	0.888991	Endoplasmic reticulum membrane.Endoplasmic reticulum membrane.Endoplasmic reticulum membrane.Plasma membrane.
Q07113	Igf2r	Cation-independent mannose-6-phosphate receptor	273639	576.81	2	ATLITFLcDR	70.96	724	0.699825	0.847	-999	0.81	0.884	999	999	999	999	999	999	1.2103	Plasma membrane. Plasma membrane. Plasma membrane. Lysosome membrane; Single-pass type I membrane protein.
Q07417	Acads	Short-chain specific acyl-CoA dehydrogenase, mitochondrial	44918	1077.01	2	IGcFALSEPGNGSDAGAASTTAR	48.62	151	0.950917	0.8845	-999	0.871	0.898	6.582	3.982	NaN	999	5.719	1.641	0.930154	Mitochondrion matrix.
Q08857	Cd36	Platelet glycoprotein 4	52664	487.724	2	FFSSDIcR	48.16	272	0.600954	0.639333	0.338	0.729	0.851	999	999	999	999	999	999	1.06386	Plasma membrane. Plasma membrane. Plasma membrane. Membrane; Multi-pass membrane protein.
Q0VAX3	Fads2p1	Fatty acid desaturase 2-like protein	57045	564.823	2	VAPLVKSLcAK	36.3	451	0.656	0.656	0.224	0.295	1.449	999	1.392	1.217	999	999	2.255	N/A	Endoplasmic reticulum membrane; Multi-pass membrane protein.
Q148V8	Fam83h	Protein FAM83H	131034	574.799	2	SLEScLLDLR	48.43	782	3.43985	4.0725	-999	1.027	7.118	13.917	8.99	-999	999	39.268	0.715	1.18392	Cytosol.
Q2TPA8	Hsdl2	Hydroxysteroid dehydrogenase-like protein 2	54174	648.339	2	LAGcTVFITGASR	77.29	11	2.17935	2.133	-999	0.929	3.337	999	999	NaN	999	999	1.971	0.978733	mitochondrion.mitochondrion.mitochondrion.mitochondrion.Peroxisome.
Q2TPA8	Hsdl2	Hydroxysteroid dehydrogenase-like protein 2	54174	911.477	3	LLGTIYTAAEEIEAAGGTALPcVVDVR	32.67	71	1.19747	1.172	-999	0.357	1.987	999	999	NaN	999	999	999	0.978733	mitochondrion.mitochondrion.mitochondrion.mitochondrion.Peroxisome.
Q2TPA8	Hsdl2	Hydroxysteroid dehydrogenase-like protein 2	54174	721.334	3	TAIHTAAMDMLGGSGVENQcR	54.18	218	1.64447	1.6095	-999	0.648	2.571	999	999	-999	999	999	999	0.978733	mitochondrion.mitochondrion.mitochondrion.mitochondrion.Peroxisome.
Q3KNM2	March5	E3 ubiquitin-protein ligase MARCH5	31211	912.482	2	LQILNSIFPGIGcPVPR	84.3	188	0.6535	0.6535	-999	0.579	0.728	3.954	3.649	-999	999	999	1.209	N/A	Endoplasmic reticulum membrane.Endoplasmic reticulum membrane.Endoplasmic reticulum membrane.Mitochondrion outer membrane; Multi-pass membrane protein.
Q3TC72	Fahd2	Fumarylacetoacetate hydrolase domain-containing protein 2A	34668	805.419	2	TFDTFcPLGPALVTK	31.67	214	1.19	1.19	-999	1.107	1.273	999	3.186	-999	999	40.597	2.195	N/A	mitochondrion.mitochondrion.mitochondrion.mitochondrion.0
Q3TDN2	Faf2	FAS-associated factor 2	52438	800.433	2	NALcAPEVISLINSR	43.45	194	0.990682	1.063	0.609	1.235	1.345	31.518	3.456	1.491	999	7.473	0.788	1.073	Cytoplasm. Lipid droplet. Endoplasmic reticulum.
Q3TDQ1	Stt3b	Dolichyl-diphosphooligosaccharide--protein glycosyltransferase subunit STT3B	93185	705.862	2	AGSPTLLNcLMYK	86.14	712	0.574694	0.660667	0.521	0.667	0.794	999	999	5.763	999	999	44.917	1.1496	Endoplasmic reticulum membrane; Multi-pass membrane protein.
Q3TJZ6	Fam98a	Protein FAM98A	55021	595.319	2	LcAWLVSELR	39.41	46	0.647472	0.694667	0.543	0.723	0.818	999	999	999	999	999	999	1.07289	Unknown.
Q3TNA1	Xylb	Xylulose kinase	59506	684.99	3	VWSQAcLDVCAPHLEEK	62.14	248	0.894668	0.953	-999	-999	0.953	999	NaN	NaN	999	999	999	1.0652	Cytosol.
Q3TWI9	Tmem63b	Transmembrane protein 63B	94713	766.861	2	GcEQVEAIEYYTK	65.36	327	0.677049	0.633	-999	0.604	0.662	999	999	-999	999	999	7.99	0.93494	Membrane; Multi-pass membrane protein.
Q3TXS7	Psmd1	26S proteasome non-ATPase regulatory subunit 1	105663	534.258	2	LcMSLMQNK	43.16	184	0.611801	0.628667	0.567	0.613	0.706	999	999	999	999	999	999	1.02757	Proteasome complex.
Q3TXS7	Psmd1	26S proteasome non-ATPase regulatory subunit 1	105663	740.353	2	MEEADALIESLcR	54.23	571	0.826223	0.849	-999	0.845	0.853	999	999	5.869	999	999	999	1.02757	Proteasome complex.
Q3TXS7	Psmd1	26S proteasome non-ATPase regulatory subunit 1	105663	781.386	3	TPEQcPSVVSLLSESYNPHVR	30.62	633	0.918674	0.944	0.823	1.065		999	4.452	-999	999	999	NaN	1.02757	Proteasome complex.
Q3ULD5	Mccc2	Methylcrotonoyl-CoA carboxylase beta chain, mitochondrial	61340	667.633	3	AATGEEVSAEDLGGADLHcR	32.83	267	0.743961	0.802	-999	0.416	1.188	999	999	NaN	999	999	999	1.07801	Mitochondrion matrix.
Q3ULD5	Mccc2	Methylcrotonoyl-CoA carboxylase beta chain, mitochondrial	61340	844.444	2	LPcIYLVDSGGANLPR	60.39	167	0.604352	0.6515	-999	0.631	0.672	999	4.764	2.115	999	999	5.118	1.07801	Mitochondrion matrix.
Q3ULD5	Mccc2	Methylcrotonoyl-CoA carboxylase beta chain, mitochondrial	61340	432.229	2	MVAAVAcAK	30.83	431	999	999	999			999	NaN	NaN	NaN	NaN	NaN	1.07801	Mitochondrion matrix.
Q3ULJ0	Gpd1l	Glycerol-3-phosphate dehydrogenase 1-like protein	38201	453.723	2	IcDEITGR	32.44	104	-999	-999	-999	-999		-999	-999	-999	2.576	2.35	-999	1.03849	Plasma membrane.Cytoplasm (Potential).
Q3ULJ0	Gpd1l	Glycerol-3-phosphate dehydrogenase 1-like protein	38201	696.356	2	NIVAVGAGFcDGLR	46.91	216	0.926026	0.961667	0.88	0.925	1.08	10.266	9.422	7.573	999	11.725	5.002	1.03849	Plasma membrane.Cytoplasm (Potential).
Q3UNX5	Acsm3	Acyl-coenzyme A synthetase ACSM3, mitochondrial	65581	733.38	2	FANILTEAcSLQR	33.86	109	1.30719	1.3	-999	-999	1.3	3.186	-999	NaN	999	999	999	0.994499	Mitochondrion matrix.
Q3UNX5	Acsm3	Acyl-coenzyme A synthetase ACSM3, mitochondrial	65581	786.901	2	FPITVFcSAPTAYR	71.01	318	2.42283	2.4095	0.885	3.934		999	999	NaN	999	999	NaN	0.994499	Mitochondrion matrix.
Q3UNX5	Acsm3	Acyl-coenzyme A synthetase ACSM3, mitochondrial	65581	785.916	2	IPEWWLANVAcLR	43.94	134	1.4178	1.41	0.407	1.478	2.345	2.33	0.39	0.33	2.482	1.139	0.207	0.994499	Mitochondrion matrix.
Q3UP75	Ugt3a1	UDP-glucuronosyltransferase 3A1	59660	677.998	3	EMNSAFAHLPQGVLWTcK	44.82	331	0.907956	0.8555	-999	0.766	0.945	999	2.927	-999	999	999	1.628	0.942226	Membrane; Single-pass type I membrane protein (Potential).
Q3UPL0	Sec31a	Protein transport protein Sec31A	133486	698.345	3	SAQLQHAVQSQGFIGYcQK	32.67	457	0.784605	0.782333	0.338	0.857	1.152	999	999	999	999	999	999	0.997104	Endoplasmic reticulum membrane.Endoplasmic reticulum membrane.Endoplasmic reticulum membrane.Cytoplasm. Cytoplasmic vesicle, COPII-coated vesicle membrane; Peripheral membrane protein; Cytoplasmic side. Endoplasmic reticulum membrane; Peripheral membra
Q3UQ44	Iqgap2	Ras GTPase-activating-like protein IQGAP2	180416	1062.51	2	NPNAVLTcVDDSLSQEYQK	135.11	246	0.534184	0.521	0.216	0.287	1.06	999	999	21.164	999	999	8.76	0.975319	Microtubule.
Q3UQ44	Iqgap2	Ras GTPase-activating-like protein IQGAP2	180416	708.668	3	NPNAVLTcVDDSLSQEYQK	69.22	246	1.18218	1.153	-999	1.153		999	NaN	NaN	999	999	NaN	0.975319	Microtubule.
Q3UQ44	Iqgap2	Ras GTPase-activating-like protein IQGAP2	180416	608.626	3	QNIAYEYLcHLEEAK	47.24	42	-999	-999	-999	-999	999	999	-999	NaN	999	999	NaN	0.975319	Microtubule.
Q3UQ84	Tars2	Threonyl-tRNA synthetase, mitochondrial	81649	573.81	2	LLGVLAEScGGK	33.51	608	NaN	NaN				NaN	NaN	NaN	NaN	NaN	NaN	1.18154	Mitochondrion matrix.
Q3UVU3	Slc30a10	Zinc transporter 10	50878	1100.56	2	GALGcPQEAATATAPGSGTAVTLR	64.89	167	0.82216	0.956	-999	0.301	1.611	999	999	NaN	999	999	999	1.16279	Plasma membrane. Plasma membrane. Plasma membrane. Cell membrane; Multi-pass membrane protein.
Q4LDG0	Slc27a5	Bile acyl-CoA synthetase	76154	406.181	2	FWAEcR	31.88	370	0.517584	0.5845	-999	0.533	0.636	999	999	999	999	999	999	1.12928	Plasma membrane. Plasma membrane. Plasma membrane. Endoplasmic reticulum membrane; Multi-pass membrane protein.
Q4LDG0	Slc27a5	Bile acyl-CoA synthetase	76154	1358.36	3	LLAENIHcFYLGHSSPTPGVEALGASLDAAPSDPVPASLR	34.61	248	1.48501	1.677	-999	1.677	999	999	999	NaN	999	999	NaN	1.12928	Plasma membrane. Plasma membrane. Plasma membrane. Endoplasmic reticulum membrane; Multi-pass membrane protein.
Q4LDG0	Slc27a5	Bile acyl-CoA synthetase	76154	1019.01	4	LLAENIHcFYLGHSSPTPGVEALGASLDAAPSDPVPASLR	85.94	248	-999	-999	-999	-999		-999	NaN	NaN	999	999	NaN	1.12928	Plasma membrane. Plasma membrane. Plasma membrane. Endoplasmic reticulum membrane; Multi-pass membrane protein.
Q4LDG0	Slc27a5	Bile acyl-CoA synthetase	76154	949.036	2	QGFcIPVEPGKPGLLLTK	58.02	483	0.543412	0.613667	0.497	0.499	0.845	28.53	15.93	15.919	999	999	4.538	1.12928	Plasma membrane. Plasma membrane. Plasma membrane. Endoplasmic reticulum membrane; Multi-pass membrane protein.
Q4LDG0	Slc27a5	Bile acyl-CoA synthetase	76154	633.018	3	QGFcIPVEPGKPGLLLTK	73.31	483	0.415307	0.469	0.197	0.46	0.75	48.892	21.762	17.721	999	26.929	24.42	1.12928	Plasma membrane. Plasma membrane. Plasma membrane. Endoplasmic reticulum membrane; Multi-pass membrane protein.
Q4LDG0	Slc27a5	Bile acyl-CoA synthetase	76154	503.263	2	ScQAAWVLK	62.41	152	0.533376	0.602333	0.582	0.594	0.631	999	999	999	999	18.895	14.726	1.12928	Plasma membrane. Plasma membrane. Plasma membrane. Endoplasmic reticulum membrane; Multi-pass membrane protein.
Q4LDG0	Slc27a5	Bile acyl-CoA synthetase	76154	963.444	2	SLMPDVYQAVcEGTWNL	38.28	683	0.495004	0.559	-999	0.463	0.655	999	999	NaN	999	999	22.41	1.12928	Plasma membrane. Plasma membrane. Plasma membrane. Endoplasmic reticulum membrane; Multi-pass membrane protein.
Q4LDG0	Slc27a5	Bile acyl-CoA synthetase	76154	1054.52	2	VALVcTGSEGSSITNSQLDAR	188.24	134	0.28248	0.319	0.287	0.292	0.378	999	999	28.526	999	999	999	1.12928	Plasma membrane. Plasma membrane. Plasma membrane. Endoplasmic reticulum membrane; Multi-pass membrane protein.
Q4LDG0	Slc27a5	Bile acyl-CoA synthetase	76154	703.346	3	VALVcTGSEGSSITNSQLDAR	88.9	134	0.374278	0.422667	0.196	0.252	0.82	999	22.481	21.553	999	999	25.697	1.12928	Plasma membrane. Plasma membrane. Plasma membrane. Endoplasmic reticulum membrane; Multi-pass membrane protein.
Q4LDG0	Slc27a5	Bile acyl-CoA synthetase	76154	762.89	2	VIQVSNVLSFcGcR	88.83	321,323	0.472571	0.533667	0.301	0.504	0.796	999	999	999	999	999	999	1.12928	Plasma membrane. Plasma membrane. Plasma membrane. Endoplasmic reticulum membrane; Multi-pass membrane protein.
Q4LDG0	Slc27a5	Bile acyl-CoA synthetase	76154	825.411	2	VIQVSNVLSFcGCR	86.92	321	0.716678	0.809333	0.758	0.815	0.855	999	28.799	16.711	999	999	6.504	1.12928	Plasma membrane. Plasma membrane. Plasma membrane. Endoplasmic reticulum membrane; Multi-pass membrane protein.
Q4LDG0	Slc27a5	Bile acyl-CoA synthetase	76154	825.417	2	VIQVSNVLSFCGcR	78.38	323	0.456041	0.515	0.276	0.467	0.802	999	8.34	7.506	999	999	22.589	1.12928	Plasma membrane. Plasma membrane. Plasma membrane. Endoplasmic reticulum membrane; Multi-pass membrane protein.
Q4LDG0	Slc27a5	Bile acyl-CoA synthetase	76154	717.838	2	YLcNVPEQPEDK	78.34	389	0.310816	0.351	-999	0.208	0.494	999	999	32.053	999	999	26.752	1.12928	Plasma membrane. Plasma membrane. Plasma membrane. Endoplasmic reticulum membrane; Multi-pass membrane protein.
Q4PJX1	Odr4	Protein odr-4 homolog	49966	768.387	2	STATVQIcSGSVNLR	35	274	-999	-999	-999	-999		NaN	NaN	NaN	999	999	NaN	1.04544	Membrane; Multi-pass membrane protein.
Q4VBD2	Tapt1	Transmembrane anterior posterior transformation protein 1	63853	574.825	2	LLTLPcYGLR	58.5	143	0.852239	0.892	0.823	0.886	0.967	999	999	999	999	999	999	1.04666	Membrane; Multi-pass membrane protein.
Q571F8	Gls2	Glutaminase liver isoform, mitochondrial	66323	412.222	2	FLIEAcK	33.33	542	0.66972	0.716	-999	0.571	0.861	999	999	999	999	999	999	1.0691	Mitochondrion.
Q571F8	Gls2	Glutaminase liver isoform, mitochondrial	66323	923.951	2	SNPDLWGVSLcTVDGQR	76.19	199	0.75858	0.811	0.443	0.963	1.027	999	6.729	2.233	999	12.949	2.658	1.0691	Mitochondrion.
Q571I9	Aldh16a1	Aldehyde dehydrogenase family 16 member A1	84703	1104.19	3	NPAPcQDPITGENLASCLQAEAEDIAAAVEAAK	83.35	59,71	0.487307	0.6035	-999	0.317	0.89	999	999	NaN	999	999	999	1.23844	Cytosol.
Q571I9	Aldh16a1	Aldehyde dehydrogenase family 16 member A1	84703	1145.88	3	NPAPcQDPITGENLASCLQAEAEDIAAAVEAAK	29.41	59	-999	-999	-999			NaN	NaN	NaN	999	NaN	NaN	1.23844	Cytosol.
Q5F2F2	Abhd15	Abhydrolase domain-containing protein 15	51119	657.385	2	NVLGLcLLALER	65.68	169	0.553877	0.638333	0.53	0.576	0.809	999	5.661	3.069	999	999	2.761	1.15248	Secreted (Potential).
Q5IBH7	Spdya	Speedy protein A	36034	450.268	2	GPcLIIQR	36.01	62	NaN	NaN				NaN	NaN	NaN	-999	-999	NaN	N/A	Nucleus.
Q5PT54	Slc10a5	Sodium/bile acid cotransporter 5	48091	572.846	2	VYLLPLPVcK	39.57	363	0.9695	0.9695	-999	0.761	1.178	999	999	NaN	999	999	999	N/A	Membrane; Multi-pass membrane protein.
Q5QGU6	Rtp3	Receptor-transporting protein 3	52092	651.333	2	LPENTIcQVER	49.48	413	0.546	0.546	-999	0.355	0.737	999	999	3.148	999	999	999	N/A	Membrane; Single-pass type III membrane protein (Potential).
Q5SW19	Kiaa0664	Protein KIAA0664	147975	823.455	2	DAAAFLLScQIPGLVK	75.88	755	0.691161	0.759667	0.514	0.717	1.048	999	999	6.168	999	999	999	1.09912	Cytoplasm.
Q5U458	Dnajc11	DnaJ homolog subfamily C member 11	63208	713.92	2	VIDVTVPLQcLVK	46.61	494	0.478988	0.495	0.361	0.55	0.574	999	999	999	999	999	999	1.03343	mitochondrion inner membrane.
Q5U4D8	Slc5a6	Sodium-dependent multivitamin transporter	68481	599.868	2	LLALLPLScQK	38.97	575	0.966	0.966	-999	0.718	1.214	999	999	NaN	999	999	999	N/A	Membrane; Multi-pass membrane protein.
Q5YD48	A1cf	APOBEC1 complementation factor	65684	692.878	2	LAPQILEEIcQK	49.4	455	0.656491	0.6	-999	0.56	0.64	2.442	2.282	NaN	999	999	1.963	0.91395	Nucleus. Endoplasmic reticulum. Cytoplasm.
Q60597	Ogdh	2-oxoglutarate dehydrogenase E1 component, mitochondrial	116375	484.729	2	IcEEAFTR	36.03	566	-999	-999	-999			NaN	NaN	NaN	999	NaN	NaN	1.16022	Mitochondrion matrix.
Q60605	Myl6	Myosin light polypeptide 6	16919	642.816	2	ILYSQcGDVMR	71.24	32	0.811568	0.853	0.751	0.854	0.954	999	999	6.385	999	999	999	1.05105	Cytosol.
Q60634	Flot2	Flotillin-2	47009	710.878	2	ELLAVAcEQFLGK	95.86	88	0.82193	0.912667	0.84	0.9	0.998	999	999	999	999	999	999	1.11039	Cell membrane; Peripheral membrane protein . Membrane, caveola; Peripheral membrane protein. Endosome.
Q60649	Clpb	Caseinolytic peptidase B protein homolog	75956	1116.08	2	VVNQLAAAYEQDLLPGGcTLR	63.12	617	0.749005	0.9055	-999	0.488	1.323	999	999	NaN	999	999	999	1.20894	mitochondrion.mitochondrion.mitochondrion.mitochondrion.0
Q60668	Hnrnpd	Heterogeneous nuclear ribonucleoprotein D0	38330	481.748	2	GFcFITFK	38.77	226	1.15496	0.9695	-999	0.751	1.188	999	3.29	-999	999	999	1.533	0.839422	Nucleus. Cytoplasm.
Q60710	Samhd1	SAM domain and HD domain-containing protein 1	72604	718.358	2	MIEcIQQLSQSR	40.35	104	0.866548	0.862	-999	-999	0.862	999	-999	NaN	999	999	999	0.994751	Nucleus.
Q60759	Gcdh	Glutaryl-CoA dehydrogenase, mitochondrial	48616	1263.94	3	ASATGMIIMDSVEVPEENVLPNVSSLAGPFGcLNTAR	44.03	289	-999	-999	-999	-999	999	999	NaN	NaN	999	999	NaN	0.8977	mitochondrion inner membrane.Mitochondrion matrix.
Q60759	Gcdh	Glutaryl-CoA dehydrogenase, mitochondrial	48616	825.374	3	GELLGcFGLTEPNHGSDPGGMETR	64.16	176	1.04341	0.936667	0.813	0.975	1.022	9.65	4.415	3.782	999	6.025	2.947	0.8977	mitochondrion inner membrane.Mitochondrion matrix.
Q60759	Gcdh	Glutaryl-CoA dehydrogenase, mitochondrial	48616	837.418	2	GYGcAGVSSVAYGLLTR	121.03	115	0.95132	0.854	0.034	1.237	1.291	10.399	4.714	3.29	999	8.289	7.141	0.8977	mitochondrion inner membrane.Mitochondrion matrix.
Q60766	Irgm	Immunity-related GTPase family M protein	46522	693.359	2	LMTcAIVNAFFR	89.18	356	0.882441	0.927333	0.829	0.971	0.982	999	999	999	999	999	999	1.05087	Golgi apparatus membrane. Cell membrane. Cytoplasmic vesicle, phagosome membrane. Cytoplasmic vesicle, autophagosome membrane. Lysosome membrane. Late endosome membrane. Cell projection, phagocytic cup.
Q60864	Stip1	Stress-induced-phosphoprotein 1	62542	991.493	2	ALSAGNIDDALQcYSEAIK	46.3	26	0.924415	0.8575	-999	0.713	1.002	2.506	1.408	-999	999	63.709	2.143	0.927614	Cytoplasm. Nucleus.
Q60872	Eif1a	Eukaryotic translation initiation factor 1A	16492	570.766	2	LEAMcFDGVR	54.83	51	NaN	NaN				NaN	NaN	NaN	-999	-999	-999	0.996081	Cytosol.
Q60930	Vdac2	Voltage-dependent anion-selective channel protein 2	31713	925.904	2	ScSGVEFSTSGSSNTDTGK	91.74	48	0.846066	0.9105	-999	0.586	1.235	999	999	999	999	999	999	1.07616	mitochondrion inner membrane.Mitochondrion outer membrane.
Q60930	Vdac2	Voltage-dependent anion-selective channel protein 2	31713	688.818	2	WcEYGLTFTEK	66.42	77	0.700641	0.754	0.228	0.979	1.055	999	4.885	2.96	999	12.102	6.068	1.07616	mitochondrion inner membrane.Mitochondrion outer membrane.
Q60930	Vdac2	Voltage-dependent anion-selective channel protein 2	31713	1231.6	2	WNTDNTLGTEIAIEDQIcQGLK	140.75	104	0.37541	0.404	-999	-999	0.404	999	10.449	2.057	999	999	5.272	1.07616	mitochondrion inner membrane.Mitochondrion outer membrane.
Q60930	Vdac2	Voltage-dependent anion-selective channel protein 2	31713	821.403	3	WNTDNTLGTEIAIEDQIcQGLK	65.66	104	0.739049	0.795333	0.619	0.815	0.952	999	12.432	4.778	999	999	3.198	1.07616	mitochondrion inner membrane.Mitochondrion outer membrane.
Q60931	Vdac3	Voltage-dependent anion-selective channel protein 3	30733	637.313	2	VcNYGLTFTQK	87	65	0.519308	0.535333	0.253	0.568	0.785	999	16.861	10.339	999	999	8.187	1.03086	mitochondrion inner membrane.Mitochondrion outer membrane.
Q60931	Vdac3	Voltage-dependent anion-selective channel protein 3	30733	782.902	2	YKVcNYGLTFTQK	83.31	65	0.639272	0.659	0.058	0.639	1.28	999	999	3.256	999	999	2.408	1.03086	mitochondrion inner membrane.Mitochondrion outer membrane.
Q60932	Vdac1	Voltage-dependent anion-selective channel protein 1	32331	672.306	2	YQVDPDAcFSAK	80.57	245	0.582069	0.620333	0.584	0.604	0.673	999	6.784	5.562	999	999	6.176	1.06574	Plasma membrane. Plasma membrane. Plasma membrane. mitochondrion inner membrane.Mitochondrion outer membrane.Isoform Mt-VDAC1: Mitochondrion outer membrane; Multi-pass membrane protein.Isoform Pl-VDAC1: Cell membrane; Multi-pass membrane protein.
Q60936	Cabc1	Chaperone activity of bc1 complex-like, mitochondrial	71697	742.329	2	AMFEEAYSNYcR	70.7	638	0.663028	0.540333	0.396	0.525	0.7	999	999	999	999	999	12.358	0.814948	Mitochondrion.
Q60936	Cabc1	Chaperone activity of bc1 complex-like, mitochondrial	71697	521.762	2	MGGSFLIcSK	43.28	617	0.681843	0.555667	0.001	0.674	0.992	999	999	0.009	999	999	2.181	0.814948	Mitochondrion.
Q60991	Cyp7b1	25-hydroxycholesterol 7-alpha-hydroxylase	58380	1030.56	2	EQLDSLVcLESTILEVLR	73.05	349	2.53281	1.353	-999	1.353		999	NaN	NaN	999	999	NaN	0.534189	Endoplasmic reticulum membrane; Peripheral membrane protein. Microsome membrane; Peripheral membrane protein.
Q60991	Cyp7b1	25-hydroxycholesterol 7-alpha-hydroxylase	58380	521.275	2	LcSYSSIIR	44.27	361	999	999	999	999	999	999	999	999	NaN	NaN	NaN	0.534189	Endoplasmic reticulum membrane; Peripheral membrane protein. Microsome membrane; Peripheral membrane protein.
Q61009	Scarb1	Scavenger receptor class B member 1	56717	537.756	2	cFLFWSGSK	32.92	470	1.34336	1.427	0.634	1.329	2.318	999	999	999	999	999	999	1.06226	Plasma membrane. Plasma membrane. Plasma membrane. Cell membrane; Multi-pass membrane protein . Membrane, caveola; Multi-pass membrane protein .
Q61009	Scarb1	Scavenger receptor class B member 1	56717	516.249	3	SQEKcFLFWSGSK	33.19	470	0.720789	0.765667	0.442	0.613	1.242	5.702	4.509	2.583	999	8.645	5.452	1.06226	Plasma membrane. Plasma membrane. Plasma membrane. Cell membrane; Multi-pass membrane protein . Membrane, caveola; Multi-pass membrane protein .
Q61153	Dio1	Type I iodothyronine deiodinase	29550	947.468	2	AEFGGLAPNcTVVCLSGQK	30.05	95,99	0.816947	1.0635	-999	0.405	1.722	999	999	-999	999	2.712	2.206	1.3018	Endoplasmic reticulum membrane; Single-pass membrane protein.
Q61176	Arg1	Arginase-1	34786	925.964	2	FPDVPGFSWVTPcISAK	48.09	168	1.15414	1.3285	-999	0.616	2.041	13.338	4.084	-999	999	999	1.875	1.15107	Cytoplasm.
Q61176	Arg1	Arginase-1	34786	679.349	3	GKFPDVPGFSWVTPcISAK	46.65	168	0.843851	0.971333	0.032	1.412	1.47	5.491	2.196	0.076	999	11.62	2.402	1.15107	Cytoplasm.
Q61176	Arg1	Arginase-1	34786	926.987	2	STVNTAVALTLAcFGTQR	54.3	303	0.85529	0.9845	-999	0.514	1.455	0.745	0.41	-999	2.113	1.417	0.786	1.15107	Cytoplasm.
Q61211	Lgtn	Ligatin	62790	558.794	2	LPWDcLLTR	37.16	446	0.645	0.645	-999	0.388	0.902	999	4.612	NaN	999	999	6.674	N/A	Cytoplasm.
Q61316	Hspa4	Heat shock 70 kDa protein 4	94073	796.409	2	SVMDATQIAGLNcLR	90.36	167	999	999	999	999		6.848	1.583	-999	-999	-999	NaN	0.971108	Cytoplasm (Probable).
Q61425	Hadh	Hydroxyacyl-coenzyme A dehydrogenase, mitochondrial	34442	594.787	2	TFESLVDFcK	58.55	201	0.55461	0.568	0.43	0.604	0.67	999	999	8.572	999	999	999	1.02414	mitochondrion inner membrane.Mitochondrion matrix.
Q61425	Hadh	Hydroxyacyl-coenzyme A dehydrogenase, mitochondrial	34442	1034.87	3	TLScLSTSTDAASVVHSTDLVVEAIVENLK	112.9	99	0.392523	0.402	-999	0.343	0.461	999	999	999	999	999	999	1.02414	mitochondrion inner membrane.Mitochondrion matrix.
Q61510	Trim25	Tripartite motif-containing protein 25	71726	819.382	2	NPNSWcVEWFNNK	57.62	555	0.827619	0.94	-999	0.644	1.236	999	999	NaN	999	999	999	1.13579	Cytoplasm.
Q61510	Trim25	Tripartite motif-containing protein 25	71726	1019.01	2	NTVMcAVVEQFLQAEQAR	110.85	70	0.683226	0.776	-999	0.752	0.8	999	5.08	-999	999	999	2.267	1.13579	Cytoplasm.
Q61510	Trim25	Tripartite motif-containing protein 25	71726	679.667	3	NTVMcAVVEQFLQAEQAR	44.26	70	0.937674	1.065	-999	1.065	999	999	999	NaN	999	999	NaN	1.13579	Cytoplasm.
Q61586	Gpam	Glycerol-3-phosphate acyltransferase 1, mitochondrial	93630	973.495	2	cSGGSAGGLGNLISQEQLVR	150.26	598	0.458742	0.492	0.262	0.52	0.694	4.691	4.556	2.676	999	3.217	2.992	1.0725	Plasma membrane. Plasma membrane. Plasma membrane. mitochondrion inner membrane.Mitochondrion outer membrane; Multi-pass membrane protein.
Q61586	Gpam	Glycerol-3-phosphate acyltransferase 1, mitochondrial	93630	896.968	2	VSVLELSSTFLPQcNR	85.53	812	0.482984	0.518	-999	0.328	0.708	999	3.277	-999	999	26.426	4.732	1.0725	Plasma membrane. Plasma membrane. Plasma membrane. mitochondrion inner membrane.Mitochondrion outer membrane; Multi-pass membrane protein.
Q61655	Ddx19a	ATP-dependent RNA helicase DDX19A	53855	538.296	2	VLVTTNVcAR	31.38	392	0.312183	0.346	-999	-999	0.346	999	NaN	NaN	999	999	999	1.10832	Cytoplasm. Nucleus, nuclear pore complex. Nucleus membrane; Peripheral membrane protein; Cytoplasmic side.
Q61656	Ddx5	Probable ATP-dependent RNA helicase DDX5	69277	868.429	2	ELAQQVQQVAAEYcR	90.65	191	0.689029	0.667	-999	0.474	0.86	999	999	3.47	999	999	3.291	0.968029	Nucleus, nucleolus.
Q61656	Ddx5	Probable ATP-dependent RNA helicase DDX5	69277	656.362	2	GDGPIcLVLAPTR	61.87	170	-999	-999	-999	-999	-999	999	999	-999	999	999	999	0.968029	Nucleus, nucleolus.
Q61656	Ddx5	Probable ATP-dependent RNA helicase DDX5	69277	558.292	2	GVEIcIATPGR	42.77	221	0.587792	0.569	-999	0.569	999	999	999	999	999	999	NaN	0.968029	Nucleus, nucleolus.
Q61656	Ddx5	Probable ATP-dependent RNA helicase DDX5	69277	519.27	2	LIDFLEcGK	58.3	234	0.427673	0.414	-999	0.348	0.48	999	999	999	999	999	8.303	0.968029	Nucleus, nucleolus.
Q61694	Hsd3b5	3 beta-hydroxysteroid dehydrogenase type 5	41866	737.704	3	AcQGMSAVIHTAAAIDPLGAASR	92.25	73	-999	-999	-999	-999	-999	4.615	NaN	NaN	999	999	999	0.53052	mitochondrion inner membrane.Endoplasmic reticulum membrane; Single-pass membrane protein. Mitochondrion membrane; Single-pass membrane protein.
Q61694	Hsd3b5	3 beta-hydroxysteroid dehydrogenase type 5	41866	538.274	2	GDILDAQcLK	52.36	68	1.00373	0.5325	-999	0.316	0.749	999	999	999	999	999	13.843	0.53052	mitochondrion inner membrane.Endoplasmic reticulum membrane; Single-pass membrane protein. Mitochondrion membrane; Single-pass membrane protein.
Q61694	Hsd3b5	3 beta-hydroxysteroid dehydrogenase type 5	41866	957.982	2	LPFIYGEEcQVTSTTVK	105.09	195	0.963206	0.511	-999	0.099	0.923	999	5.936	-999	6.46	3.9	2.824	0.53052	mitochondrion inner membrane.Endoplasmic reticulum membrane; Single-pass membrane protein. Mitochondrion membrane; Single-pass membrane protein.
Q61765	Krt31	Keratin, type I cuticular Ha1	47087	491.717	2	cGPCNSFVR	50.55	408,411	999	999	999			1.705	-999	-999	-999	-999	-999	N/A	Cytosol.
Q61765	Krt31	Keratin, type I cuticular Ha1	47087	524.293	2	ILDELTLcK	33.23	172	0.603333	0.603333	0.409	0.558	0.843	1.069	0.927	0.907	1.613	1.387	1.343	N/A	Cytosol.
Q61765	Krt31	Keratin, type I cuticular Ha1	47087	570.774	2	LEcEINTYR	71.91	351	NaN	NaN	-999	999		999	NaN	NaN	0.169	NaN	NaN	N/A	Cytosol.
Q61838	A2m	Alpha-2-macroglobulin	165776	817.792	3	AAPLSLcALTAVDQSVLLLKPEAK	71.83	594	0.78782	0.8235	-999	0.688	0.959	20.169	2.764	-999	999	999	2.183	1.04529	Secreted.
Q61907	Pemt	Phosphatidylethanolamine N-methyltransferase	22502	748.34	2	SHcFTQAMMSQPK	46.95	70	0.0705763	0.079	-999	-999	0.079	999	1.141	0.96	999	999	999	1.11936	Endoplasmic reticulum membrane; Multi-pass membrane protein (Potential). Mitochondrion membrane; Multi-pass membrane protein (Potential).
Q61941	Nnt	NAD(P) transhydrogenase, mitochondrial	113765	853.942	2	EANSIVITPGYGLcAAK	70.1	936	0.577805	0.613667	0.577	0.578	0.686	999	15.733	14.278	999	999	999	1.06206	Mitochondrion inner membrane; Multi-pass membrane protein; Matrix side (Potential).
Q61990	Pcbp2	Poly(rC)-binding protein 2	38197	828.473	2	AITIAGIPQSIIEcVK	46.29	158	0.713626	0.618333	0.416	0.663	0.776	6.933	5.341	4.714	999	999	4.404	0.866466	Nucleus. Cytoplasm.
Q61990	Pcbp2	Poly(rC)-binding protein 2	38197	686.377	2	LVVPASQcGSLIGK	72.79	109	0.688236	0.596333	0.485	0.631	0.673	6.603	5.022	4.269	999	7.055	6.542	0.866466	Nucleus. Cytoplasm.
Q62095	Ddx3y	ATP-dependent RNA helicase DDX3Y	73382	620.993	3	VRPcVVYGGADTVQQIR	67.49	297	-999	-999	-999	-999	-999	999	999	999	999	999	999	N/A	Cytoplasm. Nucleus.
Q62167	Ddx3x	ATP-dependent RNA helicase DDX3X	73056	591.284	2	DLMAcAQTGSGK	46.61	223	0.472292	0.486	-999	-999	0.486	999	5.482	3.997	999	999	7.111	1.02902	Nucleus speckle. Cytoplasm . Mitochondrion outer membrane.
Q62167	Ddx3x	ATP-dependent RNA helicase DDX3X	73056	562.306	2	GcHLLVATPGR	51.35	317	0.871213	0.8965	-999	0.651	1.142	999	999	NaN	999	999	999	1.02902	Nucleus speckle. Cytoplasm . Mitochondrion outer membrane.
Q62167	Ddx3x	ATP-dependent RNA helicase DDX3X	73056	615.663	3	VRPcVVYGGAEIGQQIR	78.09	298	0.48201	0.496	-999	0.477	0.515	999	999	999	999	999	3.708	1.02902	Nucleus speckle. Cytoplasm . Mitochondrion outer membrane.
Q62452	Ugt1a9	UDP-glucuronosyltransferase 1-9	59969	1058.55	2	FFDAVFLDPFDVcGLIVAK	32.51	151	2.54715	2.984	0.833	2.367	5.752	999	999	999	999	999	999	1.1715	Microsome. Endoplasmic reticulum membrane; Single-pass membrane protein (Potential).
Q62452	Ugt1a9	UDP-glucuronosyltransferase 1-9	59969	672.318	2	GFFELTFSHcR	29.21	122	0.786454	0.921333	0.652	0.811	1.301	2.232	1.099	0.694	3.194	1.809	1.237	1.1715	Microsome. Endoplasmic reticulum membrane; Single-pass membrane protein (Potential).
Q62452	Ugt1a9	UDP-glucuronosyltransferase 1-9	59969	1244.09	2	GVFCDYLEEGAQcPSLPSYVPR	36.04	181	999	999	999			999	NaN	NaN	NaN	NaN	NaN	1.1715	Microsome. Endoplasmic reticulum membrane; Single-pass membrane protein (Potential).
Q62452	Ugt1a9	UDP-glucuronosyltransferase 1-9	59969	1215.57	2	GVFcDYLEEGAQcPSLPSYVPR	142.5	172,181	0.796128	0.932667	0.624	0.982	1.192	999	999	999	999	999	999	1.1715	Microsome. Endoplasmic reticulum membrane; Single-pass membrane protein (Potential).
Q62452	Ugt1a9	UDP-glucuronosyltransferase 1-9	59969	810.709	3	GVFcDYLEEGAQCPSLPSYVPR	48.67	172,181	2.11096	2.473	1.604	1.801	4.014	999	999	999	999	999	999	1.1715	Microsome. Endoplasmic reticulum membrane; Single-pass membrane protein (Potential).
Q62452	Ugt1a9	UDP-glucuronosyltransferase 1-9	59969	1278.1	2	GVFcDYLEEGAQCPSLPSYVPR	92.5	172	0.655568	0.768	-999	-999	0.768	999	999	999	999	999	999	1.1715	Microsome. Endoplasmic reticulum membrane; Single-pass membrane protein (Potential).
Q62452	Ugt1a9	UDP-glucuronosyltransferase 1-9	59969	1278.1	2	GVFCDYLEEGAQcPSLPSYVPR	29.91	181	1.05079	1.231	-999	0.726	1.736	999	999	NaN	999	999	999	1.1715	Microsome. Endoplasmic reticulum membrane; Single-pass membrane protein (Potential).
Q62465	Vat1	Synaptic vesicle membrane protein VAT-1 homolog	43069	634.308	2	AcGLNFADLMGR	81.6	99	1.04086	1.0375	-999	0.724	1.351	999	999	17.012	999	999	1.996	0.996776	Cytoplasm. Mitochondrion outer membrane; Peripheral membrane protein.
Q63880	Es31	Liver carboxylesterase 31	63277	844.396	2	DASINPPMcLQDVER	90.59	100	0.305424	0.199667	0.189	0.192	0.218	999	999	34.302	999	999	18.61	0.653736	Endoplasmic reticulum lumen.
Q63880	Es31	Liver carboxylesterase 31	63277	1320.68	2	IFPISEDcLTLNIYSPTEITAGDK	43.6	127	2.50713	1.639	-999	-999	1.639	999	NaN	NaN	999	999	999	0.653736	Endoplasmic reticulum lumen.
Q63880	Es31	Liver carboxylesterase 31	63277	1324.64	2	YLQDAGcPVFLYEFQHTPSSFAK	90.88	434	999	999	999			999	NaN	NaN	-999	NaN	NaN	0.653736	Endoplasmic reticulum lumen.
Q63880	Es31	Liver carboxylesterase 31	63277	883.423	3	YLQDAGcPVFLYEFQHTPSSFAK	64.93	434	1.15414	0.7545	-999	0.687	0.822	999	2.866	-999	999	8.445	2.933	0.653736	Endoplasmic reticulum lumen.
Q63886	Ugt1a1	UDP-glucuronosyltransferase 1-1	60084	1256.59	3	AFITHSGSHGIYEGIcNGVPMVMMPLFGDQMDNAK	84.5	385	0.981641	1.153	-999	-999	1.153	999	999	999	999	999	999	1.17456	Plasma membrane. Plasma membrane. Plasma membrane. Microsome. Endoplasmic reticulum membrane; Single-pass membrane protein (Potential).
Q63886	Ugt1a1	UDP-glucuronosyltransferase 1-1	60084	942.678	4	AFITHSGSHGIYEGIcNGVPMVMMPLFGDQMDNAK	104.61	385	0.17879	0.21	-999	-999	0.21	999	999	999	999	999	999	1.17456	Plasma membrane. Plasma membrane. Plasma membrane. Microsome. Endoplasmic reticulum membrane; Single-pass membrane protein (Potential).
Q63886	Ugt1a1	UDP-glucuronosyltransferase 1-1	60084	1203.62	2	DYPRPIMPNMVFIGGINcLQK	64.13	282	1.02818	1.20767	0.808	1.005	1.81	999	999	999	999	999	999	1.17456	Plasma membrane. Plasma membrane. Plasma membrane. Microsome. Endoplasmic reticulum membrane; Single-pass membrane protein (Potential).
Q63886	Ugt1a1	UDP-glucuronosyltransferase 1-1	60084	802.739	3	DYPRPIMPNMVFIGGINcLQK	73.86	282	0.858759	1.00867	0.617	1.126	1.283	999	999	999	999	999	999	1.17456	Plasma membrane. Plasma membrane. Plasma membrane. Microsome. Endoplasmic reticulum membrane; Single-pass membrane protein (Potential).
Q63886	Ugt1a1	UDP-glucuronosyltransferase 1-1	60084	808.071	3	DYPRPImPNMVFIGGINcLQK	31.73	282	0.867272	1.01867	0.939	0.998	1.119	999	NaN	NaN	NaN	NaN	NaN	1.17456	Plasma membrane. Plasma membrane. Plasma membrane. Microsome. Endoplasmic reticulum membrane; Single-pass membrane protein (Potential).
Q63886	Ugt1a1	UDP-glucuronosyltransferase 1-1	60084	1152.57	2	LPCSLDSEATQcPVPLSYVPK	98.26	188	2.27318	2.67	0.519	3.338	4.153	999	999	999	999	999	999	1.17456	Plasma membrane. Plasma membrane. Plasma membrane. Microsome. Endoplasmic reticulum membrane; Single-pass membrane protein (Potential).
Q63886	Ugt1a1	UDP-glucuronosyltransferase 1-1	60084	1124.07	2	LPcSLDSEATQCPVPLSYVPK	104.64	179,188	0.481881	0.566	0.542	0.548	0.608	999	999	999	999	999	999	1.17456	Plasma membrane. Plasma membrane. Plasma membrane. Microsome. Endoplasmic reticulum membrane; Single-pass membrane protein (Potential).
Q63886	Ugt1a1	UDP-glucuronosyltransferase 1-1	60084	749.705	3	LPcSLDSEATQCPVPLSYVPK	48.64	179,188	1.18682	1.394	0.794	1.608	1.78	999	999	30.507	999	999	999	1.17456	Plasma membrane. Plasma membrane. Plasma membrane. Microsome. Endoplasmic reticulum membrane; Single-pass membrane protein (Potential).
Q63886	Ugt1a1	UDP-glucuronosyltransferase 1-1	60084	1186.57	2	LPcSLDSEATQCPVPLSYVPK	93.87	179	1.03017	1.21	0.763	0.962	1.905	999	999	999	999	999	999	1.17456	Plasma membrane. Plasma membrane. Plasma membrane. Microsome. Endoplasmic reticulum membrane; Single-pass membrane protein (Potential).
Q63886	Ugt1a1	UDP-glucuronosyltransferase 1-1	60084	748.376	2	NVLLAVSENFMcR	86	225	0.218521	0.256667	0.016	0.329	0.425	999	999	999	999	999	999	1.17456	Plasma membrane. Plasma membrane. Plasma membrane. Microsome. Endoplasmic reticulum membrane; Single-pass membrane protein (Potential).
Q63886	Ugt1a1	UDP-glucuronosyltransferase 1-1	60084	756.375	2	NVLLAVSENFmcR	65.99	225	-999	-999	-999	-999	-999	999	11.591	7.182	999	999	999	1.17456	Plasma membrane. Plasma membrane. Plasma membrane. Microsome. Endoplasmic reticulum membrane; Single-pass membrane protein (Potential).
Q63886	Ugt1a1	UDP-glucuronosyltransferase 1-1	60084	574.969	3	VKNVLLAVSENFMcR	81.5	225	0.968587	1.13767	0.613	1.37	1.43	999	999	40.347	999	999	999	1.17456	Plasma membrane. Plasma membrane. Plasma membrane. Microsome. Endoplasmic reticulum membrane; Single-pass membrane protein (Potential).
Q64105	Spr	Sepiapterin reductase	27865	477.733	2	GWGLYcAGK	33.61	172	2.41152	2.077	0.17	2.818	3.243	999	999	999	999	999	3.217	0.861283	mitochondrion.mitochondrion.mitochondrion.mitochondrion.Cytoplasm.
Q64105	Spr	Sepiapterin reductase	27865	676.318	2	SDGALVDcGTSAQK	50.29	235	NaN	NaN				NaN	NaN	NaN	NaN	NaN	NaN	0.861283	mitochondrion.mitochondrion.mitochondrion.mitochondrion.Cytoplasm.
Q64105	Spr	Sepiapterin reductase	27865	818.444	2	TVVNISSLcALQPYK	94.92	160	0.94394	0.813	-999	0.699	0.927	13.11	5.077	3.471	999	12.913	4.612	0.861283	mitochondrion.mitochondrion.mitochondrion.mitochondrion.Cytoplasm.
Q64310	Surf4	Surfeit locus protein 4	30361	740.395	2	LcLISTFLEDGIR	98.72	32	0.405167	0.441	0.065	0.625	0.633	999	20.539	13.617	999	32.376	12.761	1.08844	Endoplasmic reticulum membrane; Multi-pass membrane protein. Endoplasmic reticulum-Golgi intermediate compartment membrane; Multi-pass membrane protein. Golgi apparatus membrane; Multi-pass membrane protein .
Q64374	Rgn	Regucalcin	33385	810.859	2	DEQIPDGMcIDAEGK	38.6	207	0.986863	1.0805	-999	1.044	1.117	999	999	-999	999	51.289	5.623	1.09488	Cytoplasm.
Q64374	Rgn	Regucalcin	33385	669.286	2	DYSEMYVTcAR	67.4	262	-999	-999	-999	-999	-999	999	999	4.182	999	999	10.157	1.09488	Cytoplasm.
Q64374	Rgn	Regucalcin	33385	569.776	2	LWVAcYNGGR	57.94	218	0.498074	0.545333	0.398	0.522	0.716	999	11.808	7.601	999	13.317	8.157	1.09488	Cytoplasm.
Q64374	Rgn	Regucalcin	33385	670.284	3	MEKDEQIPDGMcIDAEGK	65.06	207	1.10331	1.208	-999	1.086	1.33	999	9.265	-999	999	999	999	1.09488	Cytoplasm.
Q64374	Rgn	Regucalcin	33385	452.191	2	TTScCFGGK	32.98	248,249	0.922473	1.01	0.844	1.021	1.165	999	999	2.45	4.648	4.433	1.706	1.09488	Cytoplasm.
Q64374	Rgn	Regucalcin	33385	514.723	2	TTScCFGGK	40.74	248	0.907859	0.994	-999	0.994		999	NaN	NaN	999	999	NaN	1.09488	Cytoplasm.
Q64435	Ugt1a6	UDP-glucuronosyltransferase 1-6	60399	1194.59	2	GFPcSLEHMLGQSPSPVSYVPR	77.08	176	-999	-999	-999	-999	-999	999	999	NaN	999	999	999	1.03641	mitochondrion inner membrane.Microsome. Endoplasmic reticulum membrane; Single-pass membrane protein (Potential).
Q64435	Ugt1a6	UDP-glucuronosyltransferase 1-6	60399	796.72	3	GFPcSLEHMLGQSPSPVSYVPR	63.92	176	0.317119	0.328667	0.284	0.343	0.359	999	999	999	999	999	999	1.03641	mitochondrion inner membrane.Microsome. Endoplasmic reticulum membrane; Single-pass membrane protein (Potential).
Q64435	Ugt1a6	UDP-glucuronosyltransferase 1-6	60399	802.054	3	GFPcSLEHmLGQSPSPVSYVPR	51.81	176	1.62339	1.6825	-999	1.375	1.99	999	999	NaN	999	999	999	1.03641	mitochondrion inner membrane.Microsome. Endoplasmic reticulum membrane; Single-pass membrane protein (Potential).
Q64435	Ugt1a6	UDP-glucuronosyltransferase 1-6	60399	1052.02	2	NNMIVVDMFFSNcQSLLK	126.21	126	0.25376	0.263	-999	0.243	0.283	999	999	999	999	999	999	1.03641	mitochondrion inner membrane.Microsome. Endoplasmic reticulum membrane; Single-pass membrane protein (Potential).
Q64435	Ugt1a6	UDP-glucuronosyltransferase 1-6	60399	1060	2	NNmIVVDMFFSNcQSLLK	37.85	126	0.578919	0.6	-999	0.108	1.092	999	999	NaN	999	999	999	1.03641	mitochondrion inner membrane.Microsome. Endoplasmic reticulum membrane; Single-pass membrane protein (Potential).
Q64435	Ugt1a6	UDP-glucuronosyltransferase 1-6	60399	1060.02	2	NNMIVVDmFFSNcQSLLK	36.56	126	0.304897	0.316	-999	0.16	0.472	999	999	999	999	999	999	1.03641	mitochondrion inner membrane.Microsome. Endoplasmic reticulum membrane; Single-pass membrane protein (Potential).
Q64442	Sord	Sorbitol dehydrogenase	38225	499.216	2	HNADFcYK	40.41	140	1.06475	0.898	0.898	999	999	999	999	999	4.106	-999	-999	0.843393	Mitochondrion membrane; Peripheral membrane protein. Cell projection, cilium, flagellum.
Q64442	Sord	Sorbitol dehydrogenase	38225	518.236	4	MHSVGIcGSDVHYWEHGR	42.03	45	-999	-999	-999	-999		NaN	NaN	NaN	999	999	NaN	0.843393	Mitochondrion membrane; Peripheral membrane protein. Cell projection, cilium, flagellum.
Q64442	Sord	Sorbitol dehydrogenase	38225	863.998	2	VLVcGAGPVGMVTLLVAK	44.79	179	0.591263	0.498667	0.178	0.393	0.925	999	5.378	3.552	999	999	3.306	0.843393	Mitochondrion membrane; Peripheral membrane protein. Cell projection, cilium, flagellum.
Q64442	Sord	Sorbitol dehydrogenase	38225	1242.09	2	YNLTPTIFFcATPPDDGNLCR	53.62	120	1.54614	1.304	-999	0.44	2.168	999	6.471	-999	999	999	2.397	0.843393	Mitochondrion membrane; Peripheral membrane protein. Cell projection, cilium, flagellum.
Q64458	Cyp2c29	Cytochrome P450 2C29	55694	992.021	2	FIDLLPTSLPHAVTcDIK	99.03	372	0.491118	0.490667	0.413	0.509	0.55	999	14.495	6.861	999	999	10.93	0.999081	Endoplasmic reticulum membrane; Peripheral membrane protein. Microsome membrane; Peripheral membrane protein.
Q64458	Cyp2c29	Cytochrome P450 2C29	55694	661.688	3	FIDLLPTSLPHAVTcDIK	82.5	372	0.576864	0.576333	0.47	0.573	0.686	7.828	6.241	6.15	999	8.059	6.103	0.999081	Endoplasmic reticulum membrane; Peripheral membrane protein. Microsome membrane; Peripheral membrane protein.
Q64458	Cyp2c29	Cytochrome P450 2C29	55694	445.227	2	IcAGEGLAR	73.22	435	0.159647	0.1595	-999	0.075	0.244	999	999	3.655	999	999	5.951	0.999081	Endoplasmic reticulum membrane; Peripheral membrane protein. Microsome membrane; Peripheral membrane protein.
Q64458	Cyp2c29	Cytochrome P450 2C29	55694	976.812	3	ILSSPWLQVcNSFPSLIDYcPGSHHK	81.04	216,226	0.499459	0.499	-999	-999	0.499	999	999	NaN	999	999	999	0.999081	Endoplasmic reticulum membrane; Peripheral membrane protein. Microsome membrane; Peripheral membrane protein.
Q64458	Cyp2c29	Cytochrome P450 2C29	55694	732.853	4	ILSSPWLQVcNSFPSLIDYCPGSHHK	72.99	216,226	0.418051	0.417667	0.376	0.409	0.468	999	999	999	999	999	999	0.999081	Endoplasmic reticulum membrane; Peripheral membrane protein. Microsome membrane; Peripheral membrane protein.
Q64458	Cyp2c29	Cytochrome P450 2C29	55694	764.118	4	ILSSPWLQVCNSFPSLIDYcPGSHHK	32.08	226	1.01643	1.0155	-999	0.376	1.655	999	22.914	NaN	999	999	2.897	0.999081	Endoplasmic reticulum membrane; Peripheral membrane protein. Microsome membrane; Peripheral membrane protein.
Q64458	Cyp2c29	Cytochrome P450 2C29	55694	1028.81	3	TKGSPCDPTFILScAPCNVICSIIFQNR	30.75	172,175,179	-999	-999	-999	-999		NaN	NaN	NaN	999	999	NaN	0.999081	Endoplasmic reticulum membrane; Peripheral membrane protein. Microsome membrane; Peripheral membrane protein.
Q64458	Cyp2c29	Cytochrome P450 2C29	55694	1070.5	3	TKGSPcDPTFILSCAPCNVICSIIFQNR	39.66	164,172	-999	-999	-999	-999		NaN	NaN	NaN	999	999	NaN	0.999081	Endoplasmic reticulum membrane; Peripheral membrane protein. Microsome membrane; Peripheral membrane protein.
Q64458	Cyp2c29	Cytochrome P450 2C29	55694	837.436	2	VQEEAQcLVEELRK	117.4	151	0.85612	0.855333	0.365	0.677	1.524	4.015	3.846	3.745	999	7.423	3.167	0.999081	Endoplasmic reticulum membrane; Peripheral membrane protein. Microsome membrane; Peripheral membrane protein.
Q64458	Cyp2c29	Cytochrome P450 2C29	55694	558.613	3	VQEEAQcLVEELRK	90.06	151	0.656937	0.656333	0.373	0.709	0.887	999	999	4.098	999	999	4.817	0.999081	Endoplasmic reticulum membrane; Peripheral membrane protein. Microsome membrane; Peripheral membrane protein.
Q64458	Cyp2c29	Cytochrome P450 2C29	55694	773.366	2	VQEEAQcLVEELR	123.04	151	0.623239	0.622667	0.532	0.655	0.681	11.28	4.452	2.98	999	5.38	4.617	0.999081	Endoplasmic reticulum membrane; Peripheral membrane protein. Microsome membrane; Peripheral membrane protein.
Q64459	Cyp3a11	Cytochrome P450 3A11	57817	551.753	2	EcFSVFTNR	69.73	98	0.555463	0.458	0.392	0.459	0.523	6.611	4.307	4.271	999	999	6.791	0.824537	Endoplasmic reticulum membrane; Peripheral membrane protein. Microsome membrane; Peripheral membrane protein.
Q64459	Cyp3a11	Cytochrome P450 3A11	57817	532.234	2	FDMEcYKK	37.18	64	NaN	NaN	-999	999		999	NaN	NaN	999	NaN	NaN	0.824537	Endoplasmic reticulum membrane; Peripheral membrane protein. Microsome membrane; Peripheral membrane protein.
Q64459	Cyp3a11	Cytochrome P450 3A11	57817	468.187	2	FDMEcYK	46.05	64	0.577294	0.476	0.362	0.524	0.542	999	999	999	999	999	999	0.824537	Endoplasmic reticulum membrane; Peripheral membrane protein. Microsome membrane; Peripheral membrane protein.
Q64459	Cyp3a11	Cytochrome P450 3A11	57817	1076.56	2	IMQNFSFQPcKETQIPLK	32.97	469	0.540505	0.445667	0.213	0.28	0.844	999	3.937	1.137	999	999	3.716	0.824537	Endoplasmic reticulum membrane; Peripheral membrane protein. Microsome membrane; Peripheral membrane protein.
Q64459	Cyp3a11	Cytochrome P450 3A11	57817	718.026	3	IMQNFSFQPcKETQIPLK	66.81	469	0.73799	0.6085	-999	0.308	0.909	999	1.993	-999	999	5.814	3.522	0.824537	Endoplasmic reticulum membrane; Peripheral membrane protein. Microsome membrane; Peripheral membrane protein.
Q64459	Cyp3a11	Cytochrome P450 3A11	57817	671.819	2	IMQNFSFQPcK	70.72	469	0.646019	0.532667	0.439	0.485	0.674	9.783	5.458	5.042	999	6.641	5.537	0.824537	Endoplasmic reticulum membrane; Peripheral membrane protein. Microsome membrane; Peripheral membrane protein.
Q64459	Cyp3a11	Cytochrome P450 3A11	57817	679.817	2	ImQNFSFQPcK	55.99	469	2.76883	2.283	-999	0.862	3.704	999	1.602	-999	999	0.989	0.752	0.824537	Endoplasmic reticulum membrane; Peripheral membrane protein. Microsome membrane; Peripheral membrane protein.
Q64464	Cyp3a13	Cytochrome P450 3A13	57455	560.758	2	EcYSTFTNR	55.58	98	0.584446	0.910333	0.613	1.033	1.085	3.988	3.168	3.041	3.863	3.063	3.029	1.5576	Endoplasmic reticulum membrane; Peripheral membrane protein. Microsome membrane; Peripheral membrane protein.
Q64464	Cyp3a13	Cytochrome P450 3A13	57455	696.372	3	VLQNFTVQPcKETEIPLK	55.62	468	0.605097	0.9425	-999	0.406	1.479	11.096	2.268	-999	999	4.363	3.144	1.5576	Endoplasmic reticulum membrane; Peripheral membrane protein. Microsome membrane; Peripheral membrane protein.
Q64464	Cyp3a13	Cytochrome P450 3A13	57455	638.84	2	VLQNFTVQPcK	67.65	468	0.231981	0.361333	0.082	0.483	0.519	999	7.938	4.242	999	999	999	1.5576	Endoplasmic reticulum membrane; Peripheral membrane protein. Microsome membrane; Peripheral membrane protein.
Q64516	Gk	Glycerol kinase	61188	727.365	2	EILQSVYEcIEK	60.56	67	0.86467	0.885	-999	-999	0.885	999	999	999	999	999	999	1.02351	Mitochondrion outer membrane; Peripheral membrane protein; Cytoplasmic side. Cytoplasm.
Q64516	Gk	Glycerol kinase	61188	647.847	2	GIIcGLTQFTNK	76.5	387	0.553324	0.566333	0.321	0.351	1.027	999	1.763	1.612	999	7.992	3.033	1.02351	Mitochondrion outer membrane; Peripheral membrane protein; Cytoplasmic side. Cytoplasm.
Q64521	Gpd2	Glycerol-3-phosphate dehydrogenase, mitochondrial	80902	679.819	2	EYAcTAVDMISR	82.22	546	0.565685	0.6945	-999	0.683	0.706	999	4.411	3.385	999	999	4.771	1.22772	Mitochondrion inner membrane.
Q64521	Gpd2	Glycerol-3-phosphate dehydrogenase, mitochondrial	80902	664.323	2	MYDLVAGSQcLK	75.2	188	0.492514	0.604667	0.47	0.562	0.782	999	999	999	999	999	4.871	1.22772	Mitochondrion inner membrane.
Q68FD5	Cltc	Clathrin heavy chain 1	191435	569.606	3	EDKLEcSEELGDLVK	46.78	459	NaN	NaN				NaN	NaN	NaN	NaN	NaN	NaN	1.12396	mitochondrion.mitochondrion.mitochondrion.mitochondrion.Cytoplasmic vesicle membrane; Peripheral membrane protein; Cytoplasmic side. Membrane, coated pit; Peripheral membrane protein; Cytoplasmic side. Melanosome.
Q68FD5	Cltc	Clathrin heavy chain 1	191435	556.72	2	ESNcYDPER	48.19	753	0.707323	0.795	0.776	0.814	999	999	999	999	999	5.317	NaN	1.12396	mitochondrion.mitochondrion.mitochondrion.mitochondrion.Cytoplasmic vesicle membrane; Peripheral membrane protein; Cytoplasmic side. Membrane, coated pit; Peripheral membrane protein; Cytoplasmic side. Melanosome.
Q68FD5	Cltc	Clathrin heavy chain 1	191435	598.269	2	EVcFACVDGK	46.96	1257	1.08871	1.22367	0.468	0.991	2.212	3.527	3.373	0.956	999	2.351	1.682	1.12396	mitochondrion.mitochondrion.mitochondrion.mitochondrion.Cytoplasmic vesicle membrane; Peripheral membrane protein; Cytoplasmic side. Membrane, coated pit; Peripheral membrane protein; Cytoplasmic side. Melanosome.
Q68FD5	Cltc	Clathrin heavy chain 1	191435	1019.99	2	GQcDLELINVCNENSLFK	58.71	926,934	0.795405	0.894	-999	0.831	0.957	999	2.278	-999	999	999	1.99	1.12396	mitochondrion.mitochondrion.mitochondrion.mitochondrion.Cytoplasmic vesicle membrane; Peripheral membrane protein; Cytoplasmic side. Membrane, coated pit; Peripheral membrane protein; Cytoplasmic side. Melanosome.
Q68FD5	Cltc	Clathrin heavy chain 1	191435	1082.52	2	GQcDLELINVCNENSLFK	44.83	926	0.645933	0.726	-999	-999	0.726	999	NaN	NaN	999	999	999	1.12396	mitochondrion.mitochondrion.mitochondrion.mitochondrion.Cytoplasmic vesicle membrane; Peripheral membrane protein; Cytoplasmic side. Membrane, coated pit; Peripheral membrane protein; Cytoplasmic side. Melanosome.
Q68FD5	Cltc	Clathrin heavy chain 1	191435	731.37	2	HSSLAGcQIINYR	98.41	151	0.901874	1.01367	0.551	1.226	1.264	999	999	999	999	999	999	1.12396	mitochondrion.mitochondrion.mitochondrion.mitochondrion.Cytoplasmic vesicle membrane; Peripheral membrane protein; Cytoplasmic side. Membrane, coated pit; Peripheral membrane protein; Cytoplasmic side. Melanosome.
Q68FD5	Cltc	Clathrin heavy chain 1	191435	487.909	3	HSSLAGcQIINYR	59.83	151	0.626952	0.704667	0.607	0.707	0.8	999	999	999	999	999	999	1.12396	mitochondrion.mitochondrion.mitochondrion.mitochondrion.Cytoplasmic vesicle membrane; Peripheral membrane protein; Cytoplasmic side. Membrane, coated pit; Peripheral membrane protein; Cytoplasmic side. Melanosome.
Q68FD5	Cltc	Clathrin heavy chain 1	191435	749.92	2	LTDQLPLIIVcDR	82.27	778	0.890605	1.001	0.877	0.972	1.154	28.12	3.634	3.46	999	7.707	5.434	1.12396	mitochondrion.mitochondrion.mitochondrion.mitochondrion.Cytoplasmic vesicle membrane; Peripheral membrane protein; Cytoplasmic side. Membrane, coated pit; Peripheral membrane protein; Cytoplasmic side. Melanosome.
Q68FD5	Cltc	Clathrin heavy chain 1	191435	725.875	2	VIQcFAETGQVQK	78.83	491	0.446044	0.501333	0.075	0.642	0.787	999	999	999	999	999	999	1.12396	mitochondrion.mitochondrion.mitochondrion.mitochondrion.Cytoplasmic vesicle membrane; Peripheral membrane protein; Cytoplasmic side. Membrane, coated pit; Peripheral membrane protein; Cytoplasmic side. Melanosome.
Q68FD5	Cltc	Clathrin heavy chain 1	191435	597.636	3	YESLELcRPVLQQGR	57.17	436	0.793329	0.891667	0.772	0.775	1.128	999	999	3.832	999	999	999	1.12396	mitochondrion.mitochondrion.mitochondrion.mitochondrion.Cytoplasmic vesicle membrane; Peripheral membrane protein; Cytoplasmic side. Membrane, coated pit; Peripheral membrane protein; Cytoplasmic side. Melanosome.
Q68FE2	Atg9a	Autophagy-related protein 9A	63097	844.45	2	VTLPDAFLPAQVcSAR	31.54	122	1.51364	1.479	0.775	1.05	2.612	999	10.046	5.439	999	9.328	2.19	0.977113	Cytoplasmic vesicle, autophagosome membrane; Multi-pass membrane protein. Golgi apparatus, trans-Golgi network membrane; Multi-pass membrane protein. Late endosome membrane; Multi-pass membrane protein .
Q68FL6	Mars	Methionyl-tRNA synthetase, cytoplasmic	101366	533.956	3	ILATSFIcTLPAGHR	80.16	789	0.808169	0.827333	0.533	0.778	1.171	12.436	5.338	4.984	999	999	4	1.02371	mitochondrion.mitochondrion.mitochondrion.mitochondrion.Cytoplasm (Probable).
Q6DFW4	Nop58	Nucleolar protein 58	60305	608.983	3	LNLScIHSPVVNELMR	30.04	106	0.630163	0.7325	-999	0.705	0.76	999	999	NaN	999	999	4.637	1.1624	Nucleus, nucleolus. Nucleus, nucleoplasm.
Q6IRU5	Cltb	Clathrin light chain B	25156	567.79	2	VAQLcDFNPK	42.89	199	999	999	999			999	NaN	NaN	NaN	NaN	NaN	1.20405	Plasma membrane. Plasma membrane. Plasma membrane. Cytoplasmic vesicle membrane; Peripheral membrane protein; Cytoplasmic side. Membrane, coated pit; Peripheral membrane protein; Cytoplasmic side.
Q6LBE8	H312	Histone H3.2	15379	1152.9	3	FQSSAVMALQEASEAYLVGLFEDTNLcAIHAK	53.28	111	0.760164	0.5705	0.084	1.057	999	999	3.97	1.46	9.085	2.303	NaN	0.750496	Cytoplasm.
Q6NSR8	Npepl1	Probable aminopeptidase NPEPL1	55904	604.292	2	DcGGAAAVLGAFR	33.76	284	NaN	NaN	-999	999		999	-999	NaN	1.986	NaN	NaN	0.960379	Cytoplasm. Nucleus.
Q6P2B1	Tnpo3	Transportin-3	104103	664.843	2	IVcTPGQGLGDLR	53.73	312	NaN	NaN				NaN	NaN	NaN	NaN	NaN	NaN	1.00172	mitochondrion inner membrane.Mitochondrion matrix.
Q6P3A8	Bckdhb	2-oxoisovalerate dehydrogenase subunit beta, mitochondrial	42853	722.706	3	GLLLScIEDKNPCIFFEPK	43.01	226,233	3.22601	3.273	-999	1.466	5.08	6.964	5.544	NaN	999	999	2.318	1.01456	mitochondrion inner membrane.Mitochondrion matrix.
Q6P3A8	Bckdhb	2-oxoisovalerate dehydrogenase subunit beta, mitochondrial	42853	545.796	2	GLLLScIEDK	63.04	226	0.883466	0.896333	0.679	0.882	1.128	5.874	4.806	4.16	999	7.716	6.906	1.01456	mitochondrion inner membrane.Mitochondrion matrix.
Q6P3A8	Bckdhb	2-oxoisovalerate dehydrogenase subunit beta, mitochondrial	42853	547.772	2	NPcIFFEPK	40.09	233	0.955418	0.969333	0.472	0.534	1.902	999	999	999	999	999	7.966	1.01456	mitochondrion inner membrane.Mitochondrion matrix.
Q6P3A8	Bckdhb	2-oxoisovalerate dehydrogenase subunit beta, mitochondrial	42853	691.844	2	SGDLFNcGSLTIR	72.3	175	0.650525	0.66	0.502	0.552	0.926	11.254	4.054	3.879	999	12.365	5.037	1.01456	mitochondrion inner membrane.Mitochondrion matrix.
Q6P3A8	Bckdhb	2-oxoisovalerate dehydrogenase subunit beta, mitochondrial	42853	688.353	2	TIVPWDVDTVcK	55.61	314	0.943261	0.957	0.449	0.773	1.649	7.128	5.467	1.808	999	8.886	7.669	1.01456	Peroxisome membrane; Multi-pass membrane protein.
Q6P6M5	Pex11g	Peroxisomal membrane protein 11C	27134	693.877	2	LLVVSAQFNHcR	55.38	59	1.16919	1.4315	1.176	1.687	999	999	999	999	999	999	NaN	1.22436	Peroxisome membrane; Multi-pass membrane protein.
Q6P6M5	Pex11g	Peroxisomal membrane protein 11C	27134	462.911	3	LLVVSAQFNHcR	44.76	59	1.30436	1.597	1.208	1.71	1.873	999	999	999	999	999	14.29	1.22436	Golgi apparatus membrane; Single-pass type II membrane protein.
Q6P9S7	Galnt10	Polypeptide N-acetylgalactosaminyltransferase 10	69072	898.922	2	VWMCGGRMEDIPcSR	38.13	365	1.28067	1.28067	0.343	0.38	3.119	999	11.721	1.089	999	9.419	0.467	N/A	Endoplasmic reticulum membrane; Multi-pass membrane protein.
Q6PA06	Atl2	Atlastin-2	66182	732.344	3	SMEQVcGGDKPYIAPSDLER	68.84	402	0.532972	0.5485	-999	0.378	0.719	8.394	7.701	4.85	999	999	999	1.02914	Mitochondrion. Nucleus. Nucleus, nucleoplasm. Nucleus inner membrane. Nucleus outer membrane.
Q6PB66	Lrpprc	Leucine-rich PPR motif-containing protein, mitochondrial	156516	609.663	3	GIcNLLNTYHVPELIK	68.47	626	0.717334	0.771	-999	0.705	0.837	999	3.298	-999	999	999	4.369	1.07481	Mitochondrion. Nucleus. Nucleus, nucleoplasm. Nucleus inner membrane. Nucleus outer membrane.
Q6PB66	Lrpprc	Leucine-rich PPR motif-containing protein, mitochondrial	156516	812.41	2	LIAAYcNVGDIEGASK	86.91	207	0.782926	0.8415	-999	0.675	1.008	999	999	-999	999	3.856	1.926	1.07481	Mitochondrion. Nucleus. Nucleus, nucleoplasm. Nucleus inner membrane. Nucleus outer membrane.
Q6PB66	Lrpprc	Leucine-rich PPR motif-containing protein, mitochondrial	156516	737.883	2	ScGSLLPELSLAER	45.84	129	0.970401	1.043	0.701	1.211	1.217	999	5.044	1.803	999	18.695	1.836	1.07481	Mitochondrion. Nucleus. Nucleus, nucleoplasm. Nucleus inner membrane. Nucleus outer membrane.
Q6PB66	Lrpprc	Leucine-rich PPR motif-containing protein, mitochondrial	156516	1083.56	2	VFESTcSSGSPGSNQALLLLR	194.22	112	1.13834	1.2235	-999	1.073	1.374	30.635	8.292	-999	999	6.139	2.015	1.07481	Membrane; Single-pass membrane protein.
Q6PD19		UPF0668 protein C10orf76 homolog	78581	707.414	2	VVNALQTLcALIR	35.99	105	0.980353	0.8965	-999	0.673	1.12	999	999	NaN	999	999	999	0.914466	Cytoplasm. Nucleus. Nucleus speckle.
Q6PDM2	Sfrs1	Splicing factor, arginine/serine-rich 1	27728	680.809	2	EAGDVcYADVYR	64.71	148	999	999	999			999	NaN	NaN	NaN	NaN	NaN	1.01656	Plasma membrane.Nucleus. Cytoplasm. Cytoplasm, cytoskeleton (Probable).
Q6PFD6	Kif18b	Kinesin-like protein KIF18B	91879	588.293	2	LLKDSIGGNcR	35.84	322	NaN	NaN				NaN	NaN	NaN	NaN	NaN	NaN	N/A	Plasma membrane. Plasma membrane. Plasma membrane. Cell membrane; Peripheral membrane protein .
Q6R0H7	Gnas	Guanine nucleotide-binding protein G(s) subunit alpha isoforms XLas	121429	975.461	2	SNEYQLIDcAQYFLDK	40.99	913	1.04393	1.1955	-999	0.872	1.519	999	999	NaN	999	999	999	1.14519	Membrane; Multi-pass membrane protein.
Q6TCG2	Paqr9	Progestin and adipoQ receptor family member 9	42703	588.279	2	FLNSTEFcSK	43.52	372	0.553145	0.5745	0.107	1.042		999	999	NaN	999	9.618	NaN	1.03861	Membrane; Multi-pass membrane protein.
Q6TCG2	Paqr9	Progestin and adipoQ receptor family member 9	42703	679.818	2	TDWcSYPFALR	75.13	234	0.754376	0.7835	-999	0.212	1.355	18.122	2.334	-999	999	19.024	2.88	1.03861	Endoplasmic reticulum membrane; Multi-pass membrane protein.
Q6TEK5	Vkorc1l1	Vitamin K epoxide reductase complex subunit 1-like protein 1	19766	551.298	2	ALcDLGPWVK	42.25	50	0.692573	0.763333	0.214	0.682	1.394	999	999	1.48	999	999	1.797	1.10217	Membrane; Single-pass type I membrane protein (Potential).
Q6U7R4	Timd4	T-cell immunoglobulin and mucin domain-containing protein 4	37524	481.246	2	VTGANcLQR	48.78	310	999	999	-999	999	999	5.94	3.11	-999	999	-999	NaN	N/A	Plasma membrane. Plasma membrane. Plasma membrane. Cell membrane; Multi-pass membrane protein. Mitochondrion outer membrane; Multi-pass membrane protein.
Q6X893	Slc44a1	Choline transporter-like protein 1	73034	816.385	2	LVSGYDSYGNIcGQR	100.56	68	0.7325	0.7325	-999	0.656	0.809	999	999	999	999	999	999	N/A	Plasma membrane. Plasma membrane. Plasma membrane. Cell membrane; Multi-pass membrane protein. Mitochondrion outer membrane; Multi-pass membrane protein.
Q6X893	Slc44a1	Choline transporter-like protein 1	73034	921.469	2	YVFFLDPcNLDLINR	58.51	97	0.732	0.732	-999	0.439	1.025	999	999	999	999	999	999	N/A	Endoplasmic reticulum membrane; Peripheral membrane protein. Microsome membrane; Peripheral membrane protein.
Q6XVG2	Cyp2c54	Cytochrome P450 2C54	55822	431.229	2	cLVEELR	40.78	151	0.839825	0.95	0.389	1.511	999	999	999	999	999	999	NaN	1.13119	Endoplasmic reticulum membrane; Peripheral membrane protein. Microsome membrane; Peripheral membrane protein.
Q6XVG2	Cyp2c54	Cytochrome P450 2C54	55822	642.317	2	DIcQSFTNLSR	81.51	51	0.545149	0.616667	0.532	0.655	0.663	5.352	4.969	3.932	999	4.969	4.537	1.13119	Endoplasmic reticulum membrane; Peripheral membrane protein. Microsome membrane; Peripheral membrane protein.
Q6XVG2	Cyp2c54	Cytochrome P450 2C54	55822	1034.04	2	FIDLVPNNLPHEVTcDIK	48.32	372	0.731974	0.828	-999	0.493	1.163	999	10.428	-999	999	39.185	9.561	1.13119	Endoplasmic reticulum membrane; Peripheral membrane protein. Microsome membrane; Peripheral membrane protein.
Q6XVG2	Cyp2c54	Cytochrome P450 2C54	55822	689.688	3	FIDLVPNNLPHEVTcDIK	61.43	372	0.68954	0.78	-999	0.292	1.268	8.457	1.509	-999	999	25.632	3.962	1.13119	Cytoplasm. Nucleus.
Q6ZQ38	Cand1	Cullin-associated NEDD8-dissociated protein 1	136245	613.281	2	FcNVDDDELR	30.26	264	1.70634	1.70667	0.862	1.296	2.962	999	999	999	999	999	999	1.00019	Cytoplasm. Nucleus.
Q6ZQ38	Cand1	Cullin-associated NEDD8-dissociated protein 1	136245	644.353	2	LSTLcPSAVLQR	69.48	1134	1.01947	1.01967	0.668	0.823	1.568	10.493	3.407	3.352	999	3.592	2.243	1.00019	Endoplasmic reticulum membrane; Single-pass type I membrane protein.
Q6ZQI3	Mlec	Malectin	32322	838.959	2	VcALYILAGTVDDVPK	92.47	205	0.459776	0.482	0.036	0.697	0.713	999	999	999	999	999	999	1.04834	Ribosome.
Q6ZWU9	Rps27	40S ribosomal protein S27	9455	456.714	2	LTEGcSFR	64.79	77	0.480348	0.542333	0.337	0.45	0.84	3.96	3.585	2.35	3.812	3.219	2.461	1.12904	Ribosome.
Q6ZWV3	Rpl10	60S ribosomal protein L10	24588	462.212	2	MLScAGADR	65.78	105	-999	-999	-999	-999	-999	999	5.844	2.391	999	999	999	0.992574	Ribosome.
Q6ZWV3	Rpl10	60S ribosomal protein L10	24588	470.209	2	mLScAGADR	65.82	105	0.202	0.2005	0.062	0.339	999	999	999	999	999	27.416	NaN	0.992574	Ribosome.
Q6ZWV3	Rpl10	60S ribosomal protein L10	24588	529.295	2	RLIPDGcGVK	41.94	195	-999	-999	-999			NaN	NaN	NaN	999	NaN	NaN	0.992574	Ribosome.
Q6ZWV3	Rpl10	60S ribosomal protein L10	24588	1009.12	3	VDEFPLcGHMVSDEYEQLSSEALEAAR	92.17	49	0.69214	0.687	-999	0.579	0.795	999	4.299	1.215	999	999	2.378	0.992574	mitochondrion.mitochondrion.mitochondrion.mitochondrion.0
Q71RI9	Ccbl2	Kynurenine--oxoglutarate transaminase 3	51093	676.348	2	LTAIPVSAFcDSK	46.5	417	0.920922	0.968333	0.672	0.696	1.537	999	4.82	2.871	999	4.987	3.435	1.05148	mitochondrion.mitochondrion.mitochondrion.mitochondrion.0
Q71RI9	Ccbl2	Kynurenine--oxoglutarate transaminase 3	51093	779.844	2	MDDPEcYFNSLPK	45.97	338	-999	-999	-999	-999		NaN	NaN	NaN	999	1.672	NaN	1.05148	Plasma membrane. Plasma membrane. Plasma membrane. Cell membrane; Multi-pass membrane protein.
Q75N73	Slc39a14	Zinc transporter ZIP14	53927	1110.85	3	SQIGASEFQEFcPTILQQLDSQACTSENQK	117.11	116,128	0.373286	0.4835	-999	0.288	0.679	999	999	999	999	999	999	1.29525	Plasma membrane. Plasma membrane. Plasma membrane. Cell membrane; Multi-pass membrane protein.
Q75N73	Slc39a14	Zinc transporter ZIP14	53927	1235.62	2	VIVNSMSVQDLQASQSAcYWLK	56.79	319	1.92935	2.499	-999	1.824	3.174	999	999	NaN	999	999	999	1.29525	Cytoplasm. Chromosome, centromere.
Q76MZ3	Ppp2r1a	Serine/threonine-protein phosphatase 2A 65 kDa regulatory subunit A alpha isoform	65281	751.411	2	ENVIMTQILPcIK	65.2	329	0.680606	0.701	-999	0.656	0.746	11.535	6.228	4.752	999	7.397	5.054	1.02996	Cytoplasm. Chromosome, centromere.
Q76MZ3	Ppp2r1a	Serine/threonine-protein phosphatase 2A 65 kDa regulatory subunit A alpha isoform	65281	943.029	2	LNIISNLDcVNEVIGIR	34.24	390	-999	-999	-999	-999	999	47.679	-999	NaN	999	999	NaN	1.02996	Plasma membrane.Apical cell membrane; Multi-pass membrane protein.
Q78KK3	Slc22a18	Solute carrier family 22 member 18	42984	434.193	2	FADQcGAR	37.1	70	0.971918	1.037	1.037			999	NaN	NaN	4.459	NaN	NaN	1.06696	mitochondrion.mitochondrion.mitochondrion.mitochondrion.Cytoplasm. Nucleus. Melanosome.
Q78PY7	Snd1	Staphylococcal nuclease domain-containing protein 1	102025	541.765	2	EVcFTIENK	30.22	96	0.543686	0.483667	0.303	0.533	0.615	999	999	999	999	2.096	1.221	0.889607	Membrane; Multi-pass membrane protein.
Q78XF5	Ostc	Oligosaccharyltransferase complex subunitTC	16804	686.391	2	VPFLVLEcPNLK	80.8	14	0.747448	0.802333	0.762	0.782	0.863	999	9.988	7.273	999	4.991	4.357	1.07343	Mitochondrion inner membrane; Multi-pass membrane protein (Potential).
Q791V5	Mtch2	Mitochondrial carrier homolog 2	33477	635.349	2	LcSGVLGTVVHGK	105.08	79	0.417866	0.456333	0.31	0.508	0.551	999	999	10.948	999	999	999	1.09206	Mitochondrion inner membrane; Multi-pass membrane protein (Potential).
Q791V5	Mtch2	Mitochondrial carrier homolog 2	33477	423.894	3	LcSGVLGTVVHGK	70.56	79	0.480439	0.524667	0.44	0.532	0.602	999	999	14.453	999	999	999	1.09206	Mitochondrion inner membrane; Multi-pass membrane protein (Potential).
Q791V5	Mtch2	Mitochondrial carrier homolog 2	33477	1160.08	2	QVcQLPGLFcYAQHIASIDGR	38.14	49,56	0.892811	0.975	-999	-999	0.975	999	NaN	NaN	999	999	999	1.09206	Mitochondrion inner membrane; Multi-pass membrane protein (Potential).
Q791V5	Mtch2	Mitochondrial carrier homolog 2	33477	773.717	3	QVcQLPGLFCYAQHIASIDGR	81.92	49,56	0.316376	0.3455	-999	0.153	0.538	999	999	999	999	999	999	1.09206	Mitochondrion inner membrane; Multi-pass membrane protein (Potential).
Q791V5	Mtch2	Mitochondrial carrier homolog 2	33477	815.398	3	QVCQLPGLFcYAQHIASIDGR	37.14	56	0.637788	0.6965	-999	0.663	0.73	8.463	7.496	-999	999	999	1.737	1.09206	Mitochondrion inner membrane; Multi-pass membrane protein (Potential).
Q791V5	Mtch2	Mitochondrial carrier homolog 2	33477	467.208	2	TYcYDLR	45.8	296	0.262349	0.2865	-999	0.244	0.329	999	999	5.305	999	999	999	1.09206	Mitochondrion inner membrane; Multi-pass membrane protein (Potential).
Q791V5	Mtch2	Mitochondrial carrier homolog 2	33477	753.367	2	YcGLCDSIVTIYR	76.38	160,163	0.975682	1.0655	-999	0.847	1.284	999	999	NaN	999	999	999	1.09206	Mitochondrion inner membrane; Multi-pass membrane protein (Potential).
Q791V5	Mtch2	Mitochondrial carrier homolog 2	33477	815.891	2	YcGLCDSIVTIYR	113.26	160	0.394668	0.431	0.055	0.369	0.869	999	8.534	7.54	999	11.352	8.844	1.09206	Mitochondrion inner membrane; Multi-pass membrane protein (Potential).
Q791V5	Mtch2	Mitochondrial carrier homolog 2	33477	815.89	2	YCGLcDSIVTIYR	69.72	163	1.22002	1.33233	0.325	1.155	2.517	7.702	7.312	6.625	13.738	9.47	2.528	1.09206	Mitochondrion inner membrane; Peripheral membrane protein; Matrix side.
Q7TMF3	Ndufa12	NADH dehydrogenase [ubiquinone] 1 alpha subcomplex subunit 12	17076	684.981	3	WLHcMTDDPPTTNPPTAR	44.02	92	0.967951	1.0455	-999	0.967	1.124	999	999	NaN	999	999	999	1.08012	Plasma membrane.Cytoplasm, cytoskeleton.
Q7TMM9	Tubb2a	Tubulin beta-2A chain	49875	589.3	3	EIVHIQAGQcGNQIGAK	75.14	12	0.562249	0.605	-999	0.524	0.686	999	999	10.209	999	4.422	3.223	1.07604	Plasma membrane.Cytoplasm, cytoskeleton.
Q7TMM9	Tubb2a	Tubulin beta-2A chain	49875	1326.18	2	LTTPTYGDLNHLVSATMSGVTTcLR	80.82	239	1.11799	1.203	-999	0.48	1.926	999	999	NaN	999	999	2.145	1.07604	Plasma membrane.Cytoplasm, cytoskeleton.
Q7TMM9	Tubb2a	Tubulin beta-2A chain	49875	884.426	3	LTTPTYGDLNHLVSATMSGVTTcLR	86	239	0.436788	0.47	0.403	0.46	0.547	999	999	999	999	999	999	1.07604	Plasma membrane.Cytoplasm, cytoskeleton.
Q7TMM9	Tubb2a	Tubulin beta-2A chain	49875	504.711	2	NMMAAcDPR	37.8	303	0.780952	0.840333	0.722	0.765	1.034	999	11.047	2.64	999	3.892	3.651	1.07604	Plasma membrane.Cytoplasm, cytoskeleton.
Q7TMM9	Tubb2a	Tubulin beta-2A chain	49875	486.246	2	TAVcDIPPR	55.07	354	NaN	NaN				-999	NaN	NaN	NaN	NaN	NaN	1.07604	Plasma membrane.Cell membrane; Multi-pass membrane protein . Mitochondrion membrane; Multi-pass membrane protein.
Q7TMS5	Abcg2	ATP-binding cassette sub-family G member 2	72931	526.927	3	EPVYVTSFcHQLR	44.72	374	0.88332	0.889	-999	0.622	1.156	2.416	2.102	-999	999	9.776	6.834	1.00643	mitochondrion inner membrane.Mitochondrion.
Q7TNG8	Ldhd	Probable D-lactate dehydrogenase, mitochondrial	51815	827.935	2	ALALGGTcTGEHGIGLGK	54.92	439	0.453889	0.426333	0.107	0.474	0.698	999	999	999	999	999	999	0.939291	mitochondrion inner membrane.Mitochondrion.
Q7TNG8	Ldhd	Probable D-lactate dehydrogenase, mitochondrial	51815	552.289	3	ALALGGTcTGEHGIGLGK	74.01	439	0.49186	0.462	0.33	0.449	0.607	999	11.248	3.658	999	999	16.531	0.939291	mitochondrion inner membrane.Mitochondrion.
Q7TNG8	Ldhd	Probable D-lactate dehydrogenase, mitochondrial	51815	655.825	2	AYSTDVcVPISR	62.93	369	0.251253	0.236	-999	-999	0.236	999	999	999	999	999	999	0.939291	mitochondrion inner membrane.Mitochondrion.
Q7TNG8	Ldhd	Probable D-lactate dehydrogenase, mitochondrial	51815	836.372	2	IEFLDDVMMDAcNR	65.97	287	1.01939	0.9575	-999	0.792	1.123	999	999	-999	999	999	999	0.939291	mitochondrion inner membrane.Mitochondrion.
Q7TNG8	Ldhd	Probable D-lactate dehydrogenase, mitochondrial	51815	1234	3	LHPAPEATVAATcAFPSVQAAVDSTVQILQAAVPVAR	57.63	251	1.08699	1.021	-999	1.021		999	NaN	NaN	999	999	NaN	0.939291	mitochondrion inner membrane.Mitochondrion.
Q7TNG8	Ldhd	Probable D-lactate dehydrogenase, mitochondrial	51815	925.743	4	LHPAPEATVAATcAFPSVQAAVDSTVQILQAAVPVAR	51.85	251	-999	-999	-999	-999	-999	NaN	NaN	NaN	999	999	999	0.939291	mitochondrion inner membrane.Mitochondrion.
Q7TNG8	Ldhd	Probable D-lactate dehydrogenase, mitochondrial	51815	980.837	3	LNcPVAPTLFLEFHGSQQTLAEQLQR	35.27	295	1.18281	1.111	-999	0.739	1.483	999	999	NaN	999	999	999	0.939291	Plasma membrane. Plasma membrane. Plasma membrane. Cytoplasm, cytoskeleton. Cytoplasm, myofibril, sarcomere, Z line. Cell membrane. Cell junction. Cell projection, ruffle.
Q7TPR4	Actn1	Alpha-actinin-1	103004	559.294	2	EGLLLWcQR	47.54	154	0.750759	0.8225	-999	0.803	0.842	10.886	7.605	2.766	999	999	999	1.09556	Golgi apparatus membrane; Multi-pass membrane protein. Cytoplasmic vesicle membrane; Multi-pass membrane protein.
Q80TN5	Zdhhc17	Palmitoyltransferase ZDHHC17	72573	583.284	3	VTTTSIESPFNHGcVR	36.76	590	0.7575	0.7575	-999	0.376	1.139	8.929	3.308	NaN	999	999	70.893	N/A	Plasma membrane.Cell membrane; Peripheral membrane protein . Cell junction, adherens junction. Cytoplasm. Cell projection, lamellipodium.
Q80U72	Scrib	Protein LAP4	173952	574.294	2	LVcLDVSENR	42.61	224	NaN	NaN				NaN	NaN	NaN	NaN	NaN	NaN	1.29727	Membrane; Single-pass membrane protein.
Q80UU9	Pgrmc2	Membrane-associated progesterone receptor component 2	23320	484.243	2	GLATFcLDK	59.53	153	0.292469	0.327	-999	0.211	0.443	999	999	9.579	999	999	999	1.11807	Membrane; Single-pass membrane protein.
Q80UU9	Pgrmc2	Membrane-associated progesterone receptor component 2	23320	885.435	2	GLcSGPGAGEESPAATLPR	139.82	75	0.155178	0.1735	-999	0.142	0.205	999	999	999	999	999	999	1.11807	Cytoplasm. Mitochondrion.
Q80VL1	Tdrkh	Tudor and KH domain-containing protein	62095	701.91	2	VLLISGFPVQVcK	38.63	109	0.237071	0.271	0.271			999	NaN	NaN	999	NaN	NaN	1.14312	Plasma membrane.Cytoplasm, cell cortex. Cytoplasm, myofibril, sarcomere, Z line. Cytoplasm, cytoskeleton.
Q80X90	Flnb	Filamin-B	277579	786.434	2	APAVATVGSIcDLNLK	59.59	2115	1.99157	1.729	-999	-999	1.729	2.248	-999	-999	1.111	0.679	0.347	0.868159	Plasma membrane.Cytoplasm, cell cortex. Cytoplasm, myofibril, sarcomere, Z line. Cytoplasm, cytoskeleton.
Q80X90	Flnb	Filamin-B	277579	826.905	2	AQITNPSGASTEcFVK	31.02	1280	0.343255	0.298	-999	0.298		999	NaN	NaN	999	999	NaN	0.868159	Plasma membrane.Cytoplasm, cell cortex. Cytoplasm, myofibril, sarcomere, Z line. Cytoplasm, cytoskeleton.
Q80X90	Flnb	Filamin-B	277579	530.281	2	IAGPGLSScVR	65.95	1434	0.494149	0.429	0.429			999	NaN	NaN	999	NaN	NaN	0.868159	Plasma membrane.Cytoplasm, cell cortex. Cytoplasm, myofibril, sarcomere, Z line. Cytoplasm, cytoskeleton.
Q80X90	Flnb	Filamin-B	277579	725.335	2	MDGTYAcSYTPLK	34.27	706	0.865049	0.751	0.525	0.977		999	1.461	NaN	999	999	NaN	0.868159	Plasma membrane.Cytoplasm, cell cortex. Cytoplasm, myofibril, sarcomere, Z line. Cytoplasm, cytoskeleton.
Q80X90	Flnb	Filamin-B	277579	493.242	2	SSFLVDcSK	31.15	2537	NaN	NaN				NaN	NaN	NaN	NaN	NaN	NaN	0.868159	Plasma membrane.Cytoplasm, cell cortex. Cytoplasm, myofibril, sarcomere, Z line. Cytoplasm, cytoskeleton.
Q80X90	Flnb	Filamin-B	277579	590.844	2	VVPcLVAPVAGR	44.23	991	1.31543	1.142	-999	1.142	999	999	999	-999	999	999	NaN	0.868159	Peroxisome. Mitochondrion.
Q80XL6	Acad11	Acyl-CoA dehydrogenase family member 11	87311	653.07	4	GSHIPENTGIPLMEELISIYcHR	47.27	292	4.81218	5.3	-999	5.3		999	NaN	NaN	999	0.721	NaN	1.10137	Peroxisome. Mitochondrion.
Q80XL6	Acad11	Acyl-CoA dehydrogenase family member 11	87311	496.256	2	ILQIMcDR	46.06	650	-999	-999	-999			-999	NaN	NaN	999	NaN	NaN	1.10137	Peroxisome. Mitochondrion.
Q80XL6	Acad11	Acyl-CoA dehydrogenase family member 11	87311	504.26	2	ILQImcDR	35.55	650	1.25298	1.38	0.413	2.347		999	999	NaN	999	999	-999	1.10137	Peroxisome. Mitochondrion.
Q80XL6	Acad11	Acyl-CoA dehydrogenase family member 11	87311	635.616	3	NLPDSDSEEcLVHGDFK	41.7	215	1.05096	1.1575	-999	0.971	1.344	999	4.935	NaN	999	999	999	1.10137	Peroxisome. Mitochondrion.
Q80XL6	Acad11	Acyl-CoA dehydrogenase family member 11	87311	474.224	2	YGTGVGYcK	40.5	174	1.48542	1.636	-999	1.636	999	999	2.158	-999	2.453	2.057	-999	1.10137	Mitochondrion.
Q80Y14	Glrx5	Glutaredoxin-related protein 5	16282	1022.52	2	GTPEQPQcGFSNAVVQILR	42.95	63	1.27324	1.0235	-999	0.813	1.234	999	3.925	-999	999	34.287	1.634	0.803852	mitochondrion inner membrane.Mitochondrion.
Q8BFR5	Tufm	Elongation factor Tu, mitochondrial	49477	936.487	2	GEETPVIVGSALcALEQR	125.18	222	0.644318	0.622333	0.568	0.624	0.675	7.7	4.116	3.746	999	8.149	4.119	0.965879	mitochondrion inner membrane.Mitochondrion.
Q8BFR5	Tufm	Elongation factor Tu, mitochondrial	49477	624.654	3	GEETPVIVGSALcALEQR	85.76	222	0.694187	0.6705	-999	0.599	0.742	15.988	5.545	2.66	999	5.445	3.328	0.965879	Cytoplasm. Membrane; Peripheral membrane protein.
Q8BFY6	Pef1	Peflin	29209	754.403	2	VcTQLQVLTEAFR	39.41	238	0.552319	0.537	0.537	999		999	999	-999	2.99	NaN	NaN	0.972264	Cytoplasm. Nucleus.
Q8BFY9	Tnpo1	Transportin-1	102291	844.404	2	SNILTLMYQcMQDK	40.88	683	-999	-999	-999	-999	-999	-999	NaN	NaN	999	999	999	1.10824	Nucleus.
Q8BG05	Hnrnpa3	Heterogeneous nuclear ribonucleoprotein A3	39628	640.811	2	WGTLTDcVVMR	68.49	64	2.55769	2.363	-999	-999	2.363	2.721	0.976	-999	999	999	0.775	0.923882	Mitochondrion outer membrane; Single-pass type IV membrane protein.
Q8BG51	Rhot1	Mitochondrial Rho GTPase 1	72196	551.945	3	AVLHPTGPLYcPEEK	35.33	188	0.538	0.538	0.269	0.807	999	999	999	999	999	999	NaN	N/A	Mitochondrion outer membrane; Single-pass type IV membrane protein.
Q8BG51	Rhot1	Mitochondrial Rho GTPase 1	72196	879.964	2	IcFNTPLAPQALEDVK	38.1	229	0.989	0.989	-999	0.934	1.044	999	3.774	-999	999	15.658	2.124	N/A	Mitochondrion outer membrane; Single-pass type IV membrane protein.
Q8BG51	Rhot1	Mitochondrial Rho GTPase 1	72196	464.286	2	IPcLIVAAK	91.49	535	0.375	0.375	-999	-999	0.375	999	4.141	2.046	999	999	4.977	N/A	Mitochondrion matrix.
Q8BGA8	Acsm5	Acyl-coenzyme A synthetase ACSM5, mitochondrial	64288	868.465	2	FPITTLcCVPTLFR	89.6	317	-999	-999	-999	-999	-999	999	11.533	NaN	999	999	999	0.801946	Mitochondrion matrix.
Q8BGA8	Acsm5	Acyl-coenzyme A synthetase ACSM5, mitochondrial	64288	467.26	2	TILNTLcR	33.31	309	999	999	999			999	NaN	NaN	NaN	NaN	NaN	0.801946	mitochondrion inner membrane.Mitochondrion outer membrane; Multi-pass membrane protein. Cytoplasm.
Q8BGH2	Samm50	Sorting and assembly machinery component 50 homolog	51831	618.315	2	IcDGVQFGAGIR	59.8	457	0.735849	0.7575	-999	0.409	1.106	999	999	NaN	999	999	1.673	1.02942	mitochondrion inner membrane.Mitochondrion outer membrane; Multi-pass membrane protein. Cytoplasm.
Q8BGH2	Samm50	Sorting and assembly machinery component 50 homolog	51831	882.932	2	LELNYcIPMGVQGGDR	33.03	445	1.1997	1.235	-999	0.301	2.169	999	999	-999	999	2.27	1.719	1.02942	mitochondrion inner membrane.Mitochondrion outer membrane; Multi-pass membrane protein. Cytoplasm.
Q8BGH2	Samm50	Sorting and assembly machinery component 50 homolog	51831	574.964	3	TKDDIIIcEIGEVFK	59.47	65	1.53581	1.581	1.042	1.448	2.253	999	13.232	3.947	999	999	2.298	1.02942	Nucleus. Nucleus speckle.
Q8BGJ9	U2af1l4	Splicing factor U2AF 26 kDa subunit	25819	558.736	2	QYEMGEcTR	34.91	163	0.706	0.706	-999	-999	0.706	2.038	-999	-999	4.451	2.911	2.755	N/A	Cytoplasm.
Q8BGQ7	Aars	Alanyl-tRNA synthetase, cytoplasmic	106841	688.026	3	NVGcLQEALQLATSFAQLR	65.23	947	0.624347	0.5925	-999	0.455	0.73	999	999	NaN	999	999	999	0.948991	mitochondrion.mitochondrion.mitochondrion.mitochondrion.0
Q8BGT5	Gpt2	Alanine aminotransferase 2	57906	931.482	2	LLEETGIcVVPGSGFGQR	101.46	476	0.603646	0.556	0.148	0.697	0.823	8.53	6.668	3.403	999	6.568	6.522	0.92107	mitochondrion.mitochondrion.mitochondrion.mitochondrion.0
Q8BGT5	Gpt2	Alanine aminotransferase 2	57906	898.479	2	VLcIINPGNPTGQVQSR	98.66	264	0.457801	0.421667	0.277	0.426	0.562	999	4.531	4.11	999	6.439	5.232	0.92107	Cytoplasm. Nucleus. Endoplasmic reticulum membrane; Peripheral membrane protein; Cytoplasmic side. Nucleus, nuclear pore complex.
Q8BGY2	Eif5a2	Eukaryotic translation initiation factor 5A-2	16782	701.996	3	KYEDIcPSTHNMDVPNIK	61.02	73	0.847	0.847	-999	0.775	0.919	999	999	NaN	999	999	999	N/A	Cytoplasm. Nucleus. Endoplasmic reticulum membrane; Peripheral membrane protein; Cytoplasmic side. Nucleus, nuclear pore complex.
Q8BGY2	Eif5a2	Eukaryotic translation initiation factor 5A-2	16782	659.305	3	YEDIcPSTHNMDVPNIK	49.16	73	0.685	0.685	0.24	0.697	1.118	999	999	999	999	999	999	N/A	Cytoplasm.
Q8BH00	Aldh8a1	Aldehyde dehydrogenase family 8 member A1	53629	1201.05	2	FLPcNSYIDSYDPSTGEVYCK	78.19	21,37	0.811787	0.819667	0.485	0.959	1.015	6.947	6.301	2.885	999	21.647	2.505	1.00971	Cytoplasm.
Q8BH00	Aldh8a1	Aldehyde dehydrogenase family 8 member A1	53629	1263.57	2	FLPcNSYIDSYDPSTGEVYCK	86.43	21	0.387241	0.391	0.16	0.453	0.56	999	999	32.486	999	37.103	9.133	1.00971	Cytoplasm.
Q8BH00	Aldh8a1	Aldehyde dehydrogenase family 8 member A1	53629	806.927	2	ILcGEGVDQLSLPLR	132.78	354	0.566006	0.5715	-999	0.51	0.633	9.145	3.793	3.066	999	10.644	6.921	1.00971	Cytoplasm.
Q8BH00	Aldh8a1	Aldehyde dehydrogenase family 8 member A1	53629	549.287	2	ITQLSAPHcK	31.99	247	1.10923	1.12	-999	0.985	1.255	7.821	3.095	-999	10.998	9.414	2.623	1.00971	Cytoplasm.
Q8BH00	Aldh8a1	Aldehyde dehydrogenase family 8 member A1	53629	844.957	2	LQSGLVWTNcWLIR	96.15	447	0.347626	0.351	0.09	0.434	0.529	999	999	12.319	999	78.388	9.962	1.00971	Cytoplasm.
Q8BH00	Aldh8a1	Aldehyde dehydrogenase family 8 member A1	53629	1108.06	2	NPAIIFEDANLEEcIPATVR	130.24	271	0.533819	0.539	0.379	0.616	0.622	8.288	5.034	4.741	999	34.707	3.66	1.00971	Cytoplasm.
Q8BH00	Aldh8a1	Aldehyde dehydrogenase family 8 member A1	53629	1478.19	2	CMTEEIFGPVTcVVPFDSEEEVITR	35.57	398	-999	-999	-999	-999	-999	NaN	NaN	NaN	999	999	999	1.00971	Cytoplasm.
Q8BH00	Aldh8a1	Aldehyde dehydrogenase family 8 member A1	53629	985.79	3	CMTEEIFGPVTcVVPFDSEEEVITR	34.85	398	-999	-999	-999			NaN	NaN	NaN	999	NaN	NaN	1.00971	Mitochondrion.
Q8BH04	Pck2	Phosphoenolpyruvate carboxykinase [GTP], mitochondrial	70482	592.779	2	YVAAAFPSAcGK	48.17	306	999	999	999	999		999	0.437	NaN	NaN	NaN	NaN	N/A	Membrane; Multi-pass membrane protein (Probable).
Q8BH24	Tm9sf4	Transmembrane 9 superfamily member 4	74644	1045.52	2	TQLPYEYYSLPFcQPIK	32.38	64	1.03884	1.109	-999	0.984	1.234	999	999	NaN	999	999	999	1.06754	Mitochondrion (Potential).
Q8BH86		UPF0317 protein C14orf159 homolog, mitochondrial	66323	698.347	3	FGTcTGILTSLEEHSEQLK	94.59	97	-999	-999	-999	-999	-999	-999	-999	NaN	999	999	17.909	0.853827	Mitochondrion (Potential).
Q8BH86		UPF0317 protein C14orf159 homolog, mitochondrial	66323	763.866	2	SLAPAFESFcQGNR	77.07	54	0.756203	0.645667	0.47	0.724	0.743	999	4.41	3.645	999	999	6.111	0.853827	Mitochondrion matrix.
Q8BH95	Echs1	Enoyl-CoA hydratase, mitochondrial	31454	616.817	2	LVEEAIQcAEK	50.62	225	0.791602	0.585	0.381	0.449	0.925	999	999	999	999	999	999	0.739007	Mitochondrion matrix.
Q8BH95	Echs1	Enoyl-CoA hydratase, mitochondrial	31454	539.734	2	TFQDcYSSK	47.37	111	1.32204	0.977	0.81	1.144	999	5.15	4.783	3.646	5.198	4.207	-999	0.739007	Membrane; Multi-pass membrane protein.
Q8BHH1	Aqp11	Aquaporin-11	30461	637.37	2	LLAQLVSALcSR	39.56	130	2.586	2.586	0.496	3.587	3.675	999	999	999	999	999	999	N/A	Endoplasmic reticulum membrane; Multi-pass membrane protein (Potential).
Q8BHI7	Elovl5	Elongation of very long chain fatty acids protein 5	35309	568.252	2	YNFFcQGTR	54.77	96	0.625821	0.5385	-999	0.537	0.54	999	999	999	999	999	999	0.86047	Mitochondrion matrix.
Q8BIJ6	Iars2	Isoleucyl-tRNA synthetase, mitochondrial	112732	815.948	2	ScQTALAEILDVLVR	98.99	819	0.340709	0.324	-999	-999	0.324	999	999	999	999	999	999	0.950957	Mitochondrion matrix.
Q8BIJ6	Iars2	Isoleucyl-tRNA synthetase, mitochondrial	112732	544.295	3	ScQTALAEILDVLVR	63.81	819	0.359112	0.3415	-999	0.191	0.492	999	999	999	999	999	999	0.950957	Mitochondrion inner membrane.
Q8BJ64	Chdh	Choline dehydrogenase, mitochondrial	66372	638.615	3	EGAEGWDYAHcLPYFR	41.36	165	0.770005	0.777	-999	-999	0.777	999	-999	-999	999	13.254	1.175	1.00908	Cytoplasm. Nucleus.
Q8BKC5	Ipo5	Importin-5	123511	689.825	2	LcGDTNLNNMQR	39.37	266	999	999	999			999	NaN	NaN	NaN	NaN	NaN	1.13141	Cytoplasm. Nucleus.
Q8BKC5	Ipo5	Importin-5	123511	787.408	2	VAAAESMPLLLEcAR	34.95	733	1.38323	1.565	0.083	0.941	3.671	999	999	1.983	999	999	999	1.13141	Endoplasmic reticulum membrane; Peripheral membrane protein.
Q8BLN5	Lss	Lanosterol synthase	83088	678.037	3	AVLLLQNQcPSITEHIPR	59	472	1.1893	1.4295	-999	0.605	2.254	999	5.089	-999	999	999	2.596	1.20196	Endoplasmic reticulum membrane; Peripheral membrane protein.
Q8BLN5	Lss	Lanosterol synthase	83088	658.865	2	LcDAVDVLLSLR	90.63	485	-999	-999	-999	-999	-999	999	999	1.615	999	999	999	1.20196	Endoplasmic reticulum membrane; Peripheral membrane protein.
Q8BLN5	Lss	Lanosterol synthase	83088	575.768	2	ScAISYTSYR	38.48	701	-999	-999	-999	-999		NaN	NaN	NaN	999	999	NaN	1.20196	Endoplasmic reticulum membrane; Multi-pass membrane protein.
Q8BM55	Tmem214	Transmembrane protein 214	76381	518.748	2	GDVTWDcIK	32.99	653	0.866627	0.907	0.548	0.763	1.41	999	8.853	1.736	999	999	3.24	1.04659	Endoplasmic reticulum membrane; Multi-pass membrane protein.
Q8BM55	Tmem214	Transmembrane protein 214	76381	678.365	2	IcIQAVLQDKPK	59.89	222	0.716616	0.75	0.645	0.75	0.855	4.46	3.406	2.524	999	999	3.057	1.04659	Endoplasmic reticulum membrane; Multi-pass membrane protein.
Q8BM55	Tmem214	Transmembrane protein 214	76381	452.591	3	IcIQAVLQDKPK	64.97	222	0.9867	1.03267	0.336	0.996	1.766	999	999	11.875	999	999	999	1.04659	Endoplasmic reticulum membrane; Multi-pass membrane protein.
Q8BM55	Tmem214	Transmembrane protein 214	76381	707.876	2	SSGLLPVGQQVcAR	47.9	529	0.449079	0.47	0.196	0.539	0.675	999	6.042	4.579	999	999	8.258	1.04659	Cytoplasm.
Q8BMJ2	Lars	Leucyl-tRNA synthetase, cytoplasmic	134106	548.765	2	EMLAScSSLR	38.25	783	0.342744	0.365	-999	-999	0.365	999	NaN	NaN	999	999	999	1.06493	Cytoplasm.
Q8BMJ2	Lars	Leucyl-tRNA synthetase, cytoplasmic	134106	635.958	3	NFEASLDWLQEHAcSR	67.12	575	0.821647	0.875	-999	0.655	1.095	999	999	-999	999	999	999	1.06493	Cytoplasm.
Q8BMJ2	Lars	Leucyl-tRNA synthetase, cytoplasmic	134106	554.263	2	QGDScESIIR	48.04	1095	-999	-999	-999			NaN	NaN	NaN	999	NaN	NaN	1.06493	mitochondrion inner membrane.Mitochondrion matrix.
Q8BMS1	Hadha	Trifunctional enzyme subunit alpha, mitochondrial	82617	705.356	2	ALMGLYNGQVLcK	83.52	349	0.989992	1.00767	0.886	1.062	1.075	4.895	4.61	2.815	999	8.218	2.806	1.01785	mitochondrion inner membrane.Mitochondrion matrix.
Q8BMS1	Hadha	Trifunctional enzyme subunit alpha, mitochondrial	82617	713.369	2	ALmGLYNGQVLcK	58.93	349	0.858015	0.873333	0.564	1.018	1.038	999	999	1.266	999	999	2.865	1.01785	mitochondrion inner membrane.Mitochondrion matrix.
Q8BMS1	Hadha	Trifunctional enzyme subunit alpha, mitochondrial	82617	1528.3	2	EVESVTPEHcIFASNTSALPINQIAAVSK	41.76	470	0.905828	0.922	-999	0.788	1.056	999	999	NaN	999	999	999	1.01785	mitochondrion inner membrane.Mitochondrion matrix.
Q8BMS1	Hadha	Trifunctional enzyme subunit alpha, mitochondrial	82617	1019.19	3	EVESVTPEHcIFASNTSALPINQIAAVSK	96.26	470	0.531511	0.541	-999	0.541	0.541	999	999	999	999	999	999	1.01785	mitochondrion inner membrane.Mitochondrion matrix.
Q8BMS1	Hadha	Trifunctional enzyme subunit alpha, mitochondrial	82617	939.113	3	KYESAYGTQFTPcQLLLDHANNSSK	148.12	747	1.15537	1.176	-999	1.069	1.283	999	5.325	-999	999	9.101	1.558	1.01785	mitochondrion inner membrane.Mitochondrion matrix.
Q8BMS1	Hadha	Trifunctional enzyme subunit alpha, mitochondrial	82617	704.585	4	KYESAYGTQFTPcQLLLDHANNSSK	75.22	747	1.40983	1.435	1.264	1.305	1.736	999	999	3.299	999	6.073	1.182	1.01785	Mitochondrion matrix (Probable).
Q8BMS4	Coq3	Hexaprenyldihydroxybenzoate methyltransferase, mitochondrial	40931	835.443	2	ILDVGcGGGLLTEPLGR	63.66	156	1.10633	1.10633	0.839	0.947	1.533	999	60.303	3.887	999	999	6.779	N/A	mitochondrion.mitochondrion.mitochondrion.mitochondrion.Cytoplasm.
Q8BP47	Nars	Asparaginyl-tRNA synthetase, cytoplasmic	64238	1221.63	2	GYcEVTTPTLVQTQVEGGATLFK	46.5	277	0.912059	0.948667	0.488	0.966	1.392	999	999	5.329	999	999	999	1.04014	mitochondrion.mitochondrion.mitochondrion.mitochondrion.Cytoplasm.
Q8BP47	Nars	Asparaginyl-tRNA synthetase, cytoplasmic	64238	638.322	2	LEDLVcDVVDR	67.75	370	0.698625	0.726667	0.598	0.704	0.878	999	999	999	999	999	999	1.04014	mitochondrion.mitochondrion.mitochondrion.mitochondrion.Cytoplasm.
Q8BP47	Nars	Asparaginyl-tRNA synthetase, cytoplasmic	64238	816.429	2	LMTDTINEPILLcR	97.73	449	0.670103	0.697	0.313	0.74	1.038	10.221	7.171	4.565	999	34.46	10.863	1.04014	mitochondrion.mitochondrion.mitochondrion.mitochondrion.Cytoplasm.
Q8BP47	Nars	Asparaginyl-tRNA synthetase, cytoplasmic	64238	527.246	3	YGTcPHGGYGLGLER	63.09	522	0.425264	0.442333	0.329	0.497	0.501	999	999	999	999	999	4.366	1.04014	Cytosol.
Q8BP67	Rpl24	60S ribosomal protein L24	17768	566.774	2	VELcSFSGYK	80.85	6	0.514735	0.526	0.215	0.552	0.811	999	999	999	999	3.678	2.943	1.02189	mitochondrion.mitochondrion.mitochondrion.mitochondrion.Membrane; Single-pass membrane protein. Cytoplasm. Cytoplasm, cytoskeleton, spindle. Cytoplasm, cytoskeleton, spindle pole.
Q8BSE0	Fam82a1	Regulator of microtubule dynamics protein 2	46986	715.929	2	FcNLALLLPVVTK	66.26	381	0.474451	0.367333	0.055	0.451	0.596	999	999	55.738	999	21.029	10.153	0.774228	mitochondrion.mitochondrion.mitochondrion.mitochondrion.Membrane; Single-pass membrane protein. Cytoplasm. Cytoplasm, cytoskeleton, spindle. Cytoplasm, cytoskeleton, spindle pole.
Q8BSE0	Fam82a1	Regulator of microtubule dynamics protein 2	46986	684.321	2	LEEcIQDEFGGK	64.35	106	0.508248	0.3935	-999	0.31	0.477	999	999	999	999	999	999	0.774228	mitochondrion.mitochondrion.mitochondrion.mitochondrion.Membrane; Single-pass membrane protein. Cytoplasm. Cytoplasm, cytoskeleton, spindle. Cytoplasm, cytoskeleton, spindle pole.
Q8BSE0	Fam82a1	Regulator of microtubule dynamics protein 2	46986	446.204	2	YcYTVSR	34.15	313	NaN	NaN	-999	999		1.059	-999	NaN	2.374	-999	NaN	0.774228	mitochondrion.mitochondrion.mitochondrion.mitochondrion.Cytoplasm.
Q8BTZ7	Gmppb	Mannose-1-phosphate guanyltransferase beta	39891	634.81	2	YGVVVcEADTGR	35.2	149	0.875406	0.823	-999	0.823		999	NaN	NaN	999	999	NaN	0.940136	Endoplasmic reticulum membrane; Multi-pass membrane protein.
Q8BU14	Sec62	Translocation protein SEC62	45552	489.245	2	AVEcLLDSK	38.3	55	NaN	NaN	-999	999		999	NaN	NaN	999	NaN	NaN	1.00927	Endoplasmic reticulum membrane; Multi-pass membrane protein.
Q8BU14	Sec62	Translocation protein SEC62	45552	542.746	2	ESVVDYcNR	34.2	82	0.993122	1.00233	0.866	0.914	1.227	4.327	3.035	1.762	8.131	2.065	1.658	1.00927	Membrane; Single-pass membrane protein.
Q8BU33	Ilvbl	Acetolactate synthase-like protein	68113	854.435	2	AAVETLGVPcFLGGMSR	33.35	315	0.875071	0.971333	0.654	1.079	1.181	999	10.148	1.001	999	11.818	0.374	1.11001	Plasma membrane.Cytoplasm. Nucleus.
Q8BUN5	Smad3	Mothers against decapentaplegic homolog 3	48050	618.334	2	FcLGLLSNVNR	60.64	270	0.505	0.505	0.253	0.487	0.775	999	999	5.243	999	999	12.407	N/A	Plasma membrane. Plasma membrane. Plasma membrane. Cell junction, synapse. Cell junction, synapse, postsynaptic cell membrane; Peripheral membrane protein; Cytoplasmic side. Cytoplasm, cytoskeleton.
Q8BUV3	Gphn	Gephyrin	83230	641.827	2	VGVLTVSDScFR	47.29	26	NaN	NaN	-999	999		999	NaN	NaN	999	-999	NaN	0.766738	Unknown.
Q8BVA5	Ldah	Lipid droplet-associated hydrolase	37349	615.31	2	FATPFLcQFR	64.13	185	0.8575	0.8575	-999	0.369	1.346	999	1.513	-999	999	999	2.455	N/A	Lipid droplet. Cytoplasm. Mitochondrion.
Q8BVZ1	Lsdp5	Lipid storage droplet protein 5	50442	936.998	2	SLTLELQNAVDALAGcVR	110.46	319	0.372185	0.359	-999	0.205	0.513	999	999	999	999	999	999	0.964574	Lipid droplet. Cytoplasm. Mitochondrion.
Q8BVZ1	Lsdp5	Lipid storage droplet protein 5	50442	931.94	2	TQELWGSWSPcLENGR	33.51	284	1.26895	1.224	-999	1.224		999	NaN	NaN	999	999	-999	0.964574	mitochondrion inner membrane.Mitochondrion outer membrane; Single-pass type IV membrane protein; Cytoplasmic side.
Q8BW75	Maob	Amine oxidase [flavin-containing] B	58506	484.267	2	KLcELYAK	49.2	365	-999	-999	-999	-999	-999	999	999	-999	999	999	999	1.2152	mitochondrion inner membrane.Mitochondrion outer membrane; Single-pass type IV membrane protein; Cytoplasmic side.
Q8BW75	Maob	Amine oxidase [flavin-containing] B	58506	420.219	2	LcELYAK	48.95	365	0.472349	0.574	-999	-999	0.574	999	2.836	2.46	999	999	999	1.2152	mitochondrion inner membrane.Mitochondrion outer membrane; Single-pass type IV membrane protein; Cytoplasmic side.
Q8BW75	Maob	Amine oxidase [flavin-containing] B	58506	541.961	3	LLHDcGLSVVVLEAR	35.1	26	0.995307	1.2095	-999	0.953	1.466	999	999	NaN	999	999	999	1.2152	Mitochondrion.
Q8BWF0	Aldh5a1	Succinate-semialdehyde dehydrogenase, mitochondrial	55933	744.88	2	EVGEVLcTDPLVSK	60.01	260	NaN	NaN				NaN	NaN	NaN	NaN	NaN	NaN	0.860055	Mitochondrion.
Q8BWF0	Aldh5a1	Succinate-semialdehyde dehydrogenase, mitochondrial	55933	644.325	2	LGTVADcGVPEAR	75.87	81	0.529618	0.4555	-999	0.333	0.578	999	999	5.855	999	999	999	0.860055	Peroxisome (Potential).
Q8BWN8	Acot4	Acyl-coenzyme A thioesterase 4	46451	887.422	2	NDAVGGcENPSMIPIEK	38.04	303	0.796354	0.868	-999	0.364	1.372	999	999	-999	999	999	8.941	1.08997	Membrane; Single-pass type I membrane protein (Potential).
Q8BWQ1	Ugt2a3	UDP-glucuronosyltransferase 2A3	61079	494.252	2	FcLFVCQK	39.6	512,516	0.463631	0.395	-999	-999	0.395	999	NaN	NaN	999	999	999	0.85197	Membrane; Single-pass type I membrane protein (Potential).
Q8BWQ1	Ugt2a3	UDP-glucuronosyltransferase 2A3	61079	556.769	2	FCLFVcQK	29.18	516	1.18901	1.013	-999	0.708	1.318	999	999	NaN	999	999	999	0.85197	Membrane; Single-pass type I membrane protein (Potential).
Q8BWQ1	Ugt2a3	UDP-glucuronosyltransferase 2A3	61079	614.31	3	VLVWPcDMSHWLNLK	36.45	31	1.12132	0.955333	0.693	0.947	1.226	999	14.707	7.526	999	999	3.906	0.85197	Membrane; Multi-pass membrane protein.
Q8BY89	Slc44a2	Choline transporter-like protein 2	79871	594.645	3	DGEcPAVITPSKPLAQR	30.54	156	999	999	999			999	NaN	NaN	NaN	NaN	NaN	N/A	Membrane; Multi-pass membrane protein.
Q8BY89	Slc44a2	Choline transporter-like protein 2	79871	601.314	2	VVDDTAcPLLR	46.69	399	0.807333	0.807333	0.477	0.561	1.384	5.146	2.108	0.591	999	2.464	2.08	N/A	Plasma membrane. Plasma membrane. Plasma membrane. Cytoplasm. Cell membrane; Peripheral membrane protein. Nucleus.
Q8BZZ3	Wwp1	NEDD4-like E3 ubiquitin-protein ligase WWP1	104628	569.302	2	LLQFVTGTcR	32.87	850	NaN	NaN	-999	999		999	NaN	NaN	0.817	NaN	NaN	1.05592	Plasma membrane. Plasma membrane. Plasma membrane. Cell membrane; Single-pass type II membrane protein. Endomembrane system; Single-pass type II membrane protein.
Q8C129	Lnpep	Leucyl-cystinyl aminopeptidase	117229	659.813	2	QSPDGTcSLPSAR	30.5	103	NaN	NaN				NaN	NaN	NaN	NaN	NaN	NaN	N/A	Secreted (Potential).
Q8C165	Pm20d1	Probable carboxypeptidase PM20D1	55628	1123.1	2	SVFPEVDIVVPGIcIANTDTR	32.39	432	0.623219	0.696	0.396	0.996	999	999	999	999	999	999	NaN	1.11678	Nucleus. Cytoplasm.
Q8C181	Mbnl2	Muscleblind-like protein 2	40130	498.269	2	VIAcFDSLK	42.15	53	0.592783	0.702	0.668	0.736	999	999	999	2.321	999	5.906	-999	1.18425	Mitochondrion.
Q8C5H8	Nadk2	NAD kinase 2, mitochondrial	50827	612.802	2	SSGLNLcTGTGSK	73.04	321	0.323037	0.262	-999	-999	0.262	999	999	999	999	999	999	0.811053	Cytoplasm, cytosol.
Q8CC86	Naprt1	Nicotinate phosphoribosyltransferase	58228	510.757	2	ALDcSGVTVR	31.24	101	0.779232	0.795333	0.583	0.731	1.072	999	999	999	999	999	999	1.02066	Cytoplasm, cytosol.
Q8CC86	Naprt1	Nicotinate phosphoribosyltransferase	58228	656.013	3	GTQEPcTVKPAQVEPLLR	50.07	463	0.68142	0.6955	-999	0.362	1.029	999	5.477	-999	999	999	999	1.02066	Cytoplasm, cytosol.
Q8CC86	Naprt1	Nicotinate phosphoribosyltransferase	58228	1095.06	2	LYLQQGQLcEPLPSLDESR	74.75	484	0.515351	0.526	-999	-999	0.526	999	999	5.883	999	999	999	1.02066	Mitochondrion.
Q8CFA2	Amt	Aminomethyltransferase, mitochondrial	43981	856.109	3	AHSPILNTEGTVIGTVTSGcPSPSLK	82.78	351	0.802741	0.8145	-999	0.731	0.898	10.965	6.746	4.285	999	12.932	7.66	1.01465	Mitochondrion.
Q8CFA2	Amt	Aminomethyltransferase, mitochondrial	43981	557.304	2	VGLIcEGAPVR	81.74	325	0.585753	0.594333	0.367	0.681	0.735	999	16.171	5.296	999	999	4.044	1.01465	Mitochondrion inner membrane; Multi-pass membrane protein.
Q8CFJ7	Slc25a45	Solute carrier family 25 member 45	31669	719.32	2	YGGMLDcMASSFR	85.37	245	0.817339	0.839333	0.298	1.085	1.135	5.505	4.132	1.111	999	3.053	0.922	1.02691	mitochondrion.mitochondrion.mitochondrion.mitochondrion.Golgi apparatus. Cytoplasm .
Q8CG76	Akr7a2	Aflatoxin B1 aldehyde reductase member 2	40572	635.849	2	QVEAELLPcLR	49.58	222	0.963456	0.731333	0.147	0.894	1.153	999	999	0.209	999	6.722	0.413	0.759073	Plasma membrane. Plasma membrane. Plasma membrane. Cell junction, focal adhesion. Cell membrane; Peripheral membrane protein; Cytoplasmic side.
Q8CGB6	Tenc1	Tensin-like C1 domain-containing phosphatase	151917	530.786	2	LLGGcGVASAGR	52	548	-999	-999	-999	-999		NaN	NaN	NaN	999	999	NaN	N/A	nucleus. Cytoplasm.
Q8CGC7	Eprs	Bifunctional aminoacyl-tRNA synthetase	169946	614.26	2	IDMSSNNGcMR	29.38	350	NaN	NaN				NaN	NaN	NaN	NaN	NaN	NaN	0.92409	nucleus. Cytoplasm.
Q8CGC7	Eprs	Bifunctional aminoacyl-tRNA synthetase	169946	1064.55	2	LGVENcYFPIFVSQAALEK	45.55	1076	0.802411	0.7415	-999	0.629	0.854	999	3.325	-999	999	999	1.7	0.92409	nucleus. Cytoplasm.
Q8CGC7	Eprs	Bifunctional aminoacyl-tRNA synthetase	169946	566.293	2	LNQWcNVVR	57.75	1148	0.685359	0.633333	0.467	0.711	0.722	999	999	999	999	999	999	0.92409	nucleus. Cytoplasm.
Q8CGC7	Eprs	Bifunctional aminoacyl-tRNA synthetase	169946	480.753	2	VAcQGEVVR	44.81	910	999	999	999			999	NaN	NaN	-999	NaN	NaN	0.92409	Mitochondrion matrix.
Q8CGK3	Lonp1	Lon protease homolog, mitochondrial	105776	678.869	2	AGVTcIILPAENR	73.03	898	-999	-999	-999	-999	-999	999	1.889	-999	999	999	999	0.993154	Cytoplasm.
Q8CHR6	Dpyd	Dihydropyrimidine dehydrogenase [NADP+]	111181	616.797	2	DQNTAcSPLQR	32.04	904	NaN	NaN				NaN	NaN	NaN	NaN	NaN	NaN	1.02947	Cytoplasm.
Q8CHR6	Dpyd	Dihydropyrimidine dehydrogenase [NADP+]	111181	723.354	2	GMGLAcGQDPELVR	49.96	684	0.706676	0.7275	-999	0.448	1.007	999	999	10.183	999	999	6.995	1.02947	Cytoplasm.
Q8CHR6	Dpyd	Dihydropyrimidine dehydrogenase [NADP+]	111181	926.492	2	IALFGAGPASIScASFLAR	47.36	202	0.795881	0.819333	0.099	1.018	1.341	19.162	2.873	0.437	999	40.125	1.623	1.02947	nucleus. Cytoplasm.
Q8CHW4	Eif2b5	Translation initiation factor eIF-2B subunit epsilon	80036	573.847	2	YcALLLPLLK	30.51	614	0.828	0.828	-999	0.514	1.142	999	4.424	NaN	999	999	999	N/A	Plasma membrane. Plasma membrane. Plasma membrane. Endosome membrane; Multi-pass membrane protein.
Q8CI59	Steap3	Metalloreductase STEAP3	54714	559.823	2	GLFLLPcLSR	45.83	453	0.97716	1.173	1.067	1.088	1.364	999	54.24	47.261	999	999	999	1.20042	Plasma membrane. Plasma membrane. Plasma membrane. Endosome membrane; Multi-pass membrane protein.
Q8CI59	Steap3	Metalloreductase STEAP3	54714	970.998	2	QSNAEYLASLFPAcTVVK	84.78	140	0.572717	0.6875	-999	0.381	0.994	999	7.273	NaN	999	999	3.363	1.20042	Plasma membrane. Plasma membrane. Plasma membrane. Endosome membrane; Multi-pass membrane protein.
Q8CI59	Steap3	Metalloreductase STEAP3	54714	665.845	2	QVLIcSDQPEAK	66.57	168	0.605345	0.726667	0.678	0.721	0.781	999	999	999	999	999	999	1.20042	Cytoplasm. Golgi apparatus membrane; Peripheral membrane protein; Cytoplasmic side. Cytoplasmic vesicle, COPI-coated vesicle membrane; Peripheral membrane protein; Cytoplasmic side.
Q8CIE6	Copa	Coatomer subunit alpha	138358	490.227	2	AWEVDTcR	39.05	245	1.73307	1.74467	0.785	0.972	3.477	999	999	999	999	999	999	1.00669	Cytoplasm. Golgi apparatus membrane; Peripheral membrane protein; Cytoplasmic side. Cytoplasmic vesicle, COPI-coated vesicle membrane; Peripheral membrane protein; Cytoplasmic side.
Q8CIE6	Copa	Coatomer subunit alpha	138358	1143.57	2	FPVFNMSYNPAENAVLLcTR	77.15	380	0.845841	0.8515	-999	0.522	1.181	999	6.161	NaN	999	999	2.646	1.00669	Cytoplasm. Golgi apparatus membrane; Peripheral membrane protein; Cytoplasmic side. Cytoplasmic vesicle, COPI-coated vesicle membrane; Peripheral membrane protein; Cytoplasmic side.
Q8CIE6	Copa	Coatomer subunit alpha	138358	534.251	3	GHYNNVScAVFHPR	39.77	254	0.399329	0.402	-999	0.388	0.416	999	999	NaN	999	999	0.615	1.00669	Cytoplasm. Golgi apparatus membrane; Peripheral membrane protein; Cytoplasmic side. Cytoplasmic vesicle, COPI-coated vesicle membrane; Peripheral membrane protein; Cytoplasmic side.
Q8CIE6	Copa	Coatomer subunit alpha	138358	527.239	2	GNNVYcLDR	34.76	580	0.0486744	0.049	-999	-999	0.049	999	999	999	999	999	999	1.00669	Cytoplasm. Golgi apparatus membrane; Peripheral membrane protein; Cytoplasmic side. Cytoplasmic vesicle, COPI-coated vesicle membrane; Peripheral membrane protein; Cytoplasmic side.
Q8CIE6	Copa	Coatomer subunit alpha	138358	1118.58	2	IQVPNcDEIFYAGTGNLLLR	58.03	453	0.933257	0.9395	-999	0.533	1.346	999	8.38	NaN	999	999	2.866	1.00669	Cytoplasm. Golgi apparatus membrane; Peripheral membrane protein; Cytoplasmic side. Cytoplasmic vesicle, COPI-coated vesicle membrane; Peripheral membrane protein; Cytoplasmic side.
Q8CIE6	Copa	Coatomer subunit alpha	138358	683.864	2	LQLcYQLTTVGK	38.24	1013	0.509591	0.513	0.321	0.557	0.661	999	999	18.272	999	8.826	1.797	1.00669	Cytoplasm. Golgi apparatus membrane; Peripheral membrane protein; Cytoplasmic side. Cytoplasmic vesicle, COPI-coated vesicle membrane; Peripheral membrane protein; Cytoplasmic side.
Q8CIE6	Copa	Coatomer subunit alpha	138358	625.959	3	McTLIDKFDEHDGPVR	64.63	41	0.964547	0.971	-999	0.723	1.219	999	999	-999	999	999	999	1.00669	Cytoplasm. Golgi apparatus membrane; Peripheral membrane protein; Cytoplasmic side. Cytoplasmic vesicle, COPI-coated vesicle membrane; Peripheral membrane protein; Cytoplasmic side.
Q8CIE6	Copa	Coatomer subunit alpha	138358	412.214	2	McTLIDK	35.78	41	NaN	NaN				NaN	NaN	NaN	NaN	NaN	NaN	1.00669	Cytoplasm. Golgi apparatus membrane; Peripheral membrane protein; Cytoplasmic side. Cytoplasmic vesicle, COPI-coated vesicle membrane; Peripheral membrane protein; Cytoplasmic side.
Q8CIE6	Copa	Coatomer subunit alpha	138358	808.422	2	QEIAEAQQLITIcR	63.06	1057	0.640714	0.645	0.469	0.556	0.91	999	999	1.114	999	1.687	0.758	1.00669	Lysosome membrane; Multi-pass membrane protein.
Q8CIF6	Sidt2	SID1 transmembrane family member 2	94440	576.296	2	QYLcVADLAR	82.99	430	-999	-999	-999			NaN	NaN	NaN	999	NaN	NaN	N/A	Mitochondrion.
Q8CIM3	D2hgdh	D-2-hydroxyglutarate dehydrogenase, mitochondrial	58537	1001.51	2	VITDPEQLQTcNVDWLK	72.85	102	0.807838	0.848	0.752	0.78	1.012	999	6.832	4.778	999	999	5.882	1.04972	Endoplasmic reticulum membrane; Peripheral membrane protein. Microsome membrane; Peripheral membrane protein.
Q8CIM7	Cyp2d26	Cytochrome P450 2D26	56939	473.247	2	ScLGEPLAR	64.81	446	1.22252	1.402	-999	1.107	1.697	2.493	1.914	-999	999	10.457	2.102	1.14682	Endoplasmic reticulum membrane; Peripheral membrane protein. Microsome membrane; Peripheral membrane protein.
Q8CIM7	Cyp2d26	Cytochrome P450 2D26	56939	721.997	3	SLEQWVTEEAGHLcDAFTK	104.19	164	0.347339	0.398333	0.328	0.356	0.511	999	999	999	999	999	999	1.14682	mitochondrion inner membrane.Mitochondrion outer membrane; Single-pass type IV membrane protein.
Q8JZN7	Rhot2	Mitochondrial Rho GTPase 2	69027	571.284	3	ScFGHPLAPQALEDVK	30.08	216	1.06595	1.08067	0.687	0.819	1.736	14.603	8.127	2.391	999	4.424	2.834	1.01381	mitochondrion inner membrane.Mitochondrion membrane; Multi-pass membrane protein.
Q8JZQ2	Afg3l2	AFG3-like protein 2	89463	873.453	2	NAPcILFIDEIDAVGR	47.25	401	0.680428	0.726	-999	0.726		999	NaN	NaN	999	999	NaN	1.06697	Endoplasmic reticulum membrane.Endoplasmic reticulum membrane.Endoplasmic reticulum membrane.mitochondrion inner membrane.Mitochondrion. Endoplasmic reticulum. Mitochondrion outer membrane; Single- pass type III membrane protein. Endoplasmic reticulum
Q8JZR0	Acsl5	Long-chain-fatty-acid--CoA ligase 5	76157	699.871	2	ADIPVVIcDTPQK	80.89	185	0.589162	0.591333	0.532	0.539	0.703	4.705	4.092	4.019	999	999	999	1.00369	Endoplasmic reticulum membrane.Endoplasmic reticulum membrane.Endoplasmic reticulum membrane.mitochondrion inner membrane.Mitochondrion. Endoplasmic reticulum. Mitochondrion outer membrane; Single- pass type III membrane protein. Endoplasmic reticulum
Q8JZR0	Acsl5	Long-chain-fatty-acid--CoA ligase 5	76157	617.315	2	AEYLGScLLHK	49.45	121	0.634661	0.637	0.423	0.587	0.901	999	10.01	3.273	999	19.933	5.171	1.00369	Endoplasmic reticulum membrane.Endoplasmic reticulum membrane.Endoplasmic reticulum membrane.mitochondrion inner membrane.Mitochondrion. Endoplasmic reticulum. Mitochondrion outer membrane; Single- pass type III membrane protein. Endoplasmic reticulum
Q8JZR0	Acsl5	Long-chain-fatty-acid--CoA ligase 5	76157	411.876	3	AEYLGScLLHK	51.3	121	0.708057	0.710667	0.421	0.697	1.014	999	10.344	3.596	999	8.108	2.914	1.00369	Endoplasmic reticulum membrane.Endoplasmic reticulum membrane.Endoplasmic reticulum membrane.mitochondrion inner membrane.Mitochondrion. Endoplasmic reticulum. Mitochondrion outer membrane; Single- pass type III membrane protein. Endoplasmic reticulum
Q8JZR0	Acsl5	Long-chain-fatty-acid--CoA ligase 5	76157	711.349	2	GLAVSDNGPcLGYR	104.91	93	0.49916	0.501	0.453	0.476	0.574	999	999	2.954	999	999	5.565	1.00369	Endoplasmic reticulum membrane.Endoplasmic reticulum membrane.Endoplasmic reticulum membrane.mitochondrion inner membrane.Mitochondrion. Endoplasmic reticulum. Mitochondrion outer membrane; Single- pass type III membrane protein. Endoplasmic reticulum
Q8JZR0	Acsl5	Long-chain-fatty-acid--CoA ligase 5	76157	456.711	2	GSFEELcK	40.85	610	0.593479	0.595667	0.414	0.577	0.796	999	999	999	999	999	999	1.00369	Endoplasmic reticulum membrane.Endoplasmic reticulum membrane.Endoplasmic reticulum membrane.mitochondrion inner membrane.Mitochondrion. Endoplasmic reticulum. Mitochondrion outer membrane; Single- pass type III membrane protein. Endoplasmic reticulum
Q8JZR0	Acsl5	Long-chain-fatty-acid--CoA ligase 5	76157	838.436	3	KPVPPKPEDLSVIcFTSGTTGDPK	67.2	259	0.917286	0.920667	0.575	0.751	1.436	5.994	4.772	2.651	999	7.44	2.304	1.00369	Endoplasmic reticulum membrane.Endoplasmic reticulum membrane.Endoplasmic reticulum membrane.mitochondrion inner membrane.Mitochondrion. Endoplasmic reticulum. Mitochondrion outer membrane; Single- pass type III membrane protein. Endoplasmic reticulum
Q8JZR0	Acsl5	Long-chain-fatty-acid--CoA ligase 5	76157	611.338	2	LVQGILFScGGK	81.88	322	0.498496	0.500333	0.442	0.444	0.615	11.006	6.063	3.088	999	4.477	3.76	1.00369	Cytosol.
Q8K010	Oplah	5-oxoprolinase	137524	959.554	2	DIPLNQGcLAPVQVIIPK	38.91	1053	0.511991	0.510333	0.301	0.441	0.789	4.005	1.781	1.317	999	3.252	3.206	0.996763	Cytosol.
Q8K010	Oplah	5-oxoprolinase	137524	1006.53	2	GcTGDLLEIQQPVDLAALR	100.45	156	0.805608	0.803	-999	0.732	0.874	999	2.548	-999	999	9.435	1.938	0.996763	Cytosol.
Q8K010	Oplah	5-oxoprolinase	137524	1264.64	2	LLPASFPcIFGPGEDQPLSPEASR	44.92	408	1.13367	1.13	-999	0.679	1.581	999	999	NaN	999	999	1.001	0.996763	Cytosol.
Q8K010	Oplah	5-oxoprolinase	137524	691.336	3	SGLFVVGPESAGAHPGPAcYR	59.06	382	0.615659	0.613667	0.515	0.577	0.749	999	4.683	3.755	999	6.723	5.515	0.996763	Mitochondrion.
Q8K0Z7	Ccdc44	Coiled-coil domain-containing protein 44	32293	459.229	3	FIcDASSLHQVR	40.92	231	0.541946	0.570667	0.15	0.738	0.824	999	999	0.402	999	999	999	1.053	Secreted. Cell membrane; Multi-pass membrane protein.
Q8K182	C8a	Complement component C8 alpha chain	66038	787.373	2	ALDQYLMEFNAcR	73.19	497	0.800333	0.800333	0.549	0.57	1.282	999	999	999	999	999	3.177	N/A	Membrane; Multi-pass membrane protein.
Q8K1A5	Tmem41b	Transmembrane protein 41B	32408	533.249	3	DHLNEKPcAEAGSAR	45.96	44	-999	-999	-999	-999	-999	999	8.732	NaN	999	13.944	8.677	1.11408	Endoplasmic reticulum membrane; Multi-pass membrane protein.
Q8K2C8	Agpat6	Glycerol-3-phosphate acyltransferase 4	52147	512.785	2	YcFLLPLR	38.02	173	0.705621	0.7575	-999	0.662	0.853	999	999	NaN	999	999	999	1.07352	mitochondrion.mitochondrion.mitochondrion.mitochondrion.0
Q8K370	Acad10	Acyl-CoA dehydrogenase family member 10	118903	756.374	2	EAIYTAMNQVLcR	54.21	396	999	999	999			999	NaN	NaN	NaN	NaN	NaN	1.05459	Mitochondrion.
Q8K3J1	Ndufs8	NADH dehydrogenase [ubiquinone] iron-sulfur protein 8, mitochondrial	24023	964.49	2	LcEAICPAQAITIEAEPR	71.79	119,123	0.982045	1.1545	1.114	1.195		4.605	2.918	NaN	999	2.627	-999	1.17561	Endoplasmic reticulum membrane; Multi-pass membrane protein.
Q8K3K7	Agpat2	1-acyl-sn-glycerol-3-phosphate acyltransferase beta	30990	608.284	2	LVDTcYQSMR	44.35	248	0.187879	0.174	-999	-999	0.174	999	1.647	1.547	999	999	999	0.926128	Cytoplasm. Nucleus.
Q8K3W0	Bre	BRCA1-A complex subunit BRE	43517	531.276	2	VGLDATNcLR	29.44	34	NaN	NaN				NaN	NaN	NaN	NaN	NaN	NaN	0.954408	Plasma membrane. Plasma membrane. Plasma membrane. mitochondrion inner membrane.Cell membrane; Multi-pass membrane protein .
Q8K440	Abca8b	ATP-binding cassette sub-family A member 8-B	182922	989.522	2	IAGVcPQANVQFDFLTVR	88.58	562	1.11987	1.356	-999	1.203	1.509	2.282	1.024	-999	999	1.35	0.813	1.21086	Plasma membrane. Plasma membrane. Plasma membrane. mitochondrion inner membrane.Cell membrane; Multi-pass membrane protein .
Q8K440	Abca8b	ATP-binding cassette sub-family A member 8-B	182922	516.775	2	QQTcALLQK	29.75	13	0.510106	0.617667	0.484	0.659	0.71	999	999	999	999	999	999	1.21086	Plasma membrane. Plasma membrane. Plasma membrane. mitochondrion inner membrane.Cell membrane; Multi-pass membrane protein .
Q8K440	Abca8b	ATP-binding cassette sub-family A member 8-B	182922	779.077	3	TANALVSTSFDEKPVIIAScLR	55.79	1282	0.674314	0.8165	-999	0.659	0.974	999	6.025	NaN	999	999	999	1.21086	Membrane; Multi-pass membrane protein.
Q8K441	Abca6	ATP-binding cassette sub-family A member 6	183153	1083.53	2	AEFGYcPQENGLWPNLTVK	58.72	1366	1.0339	1.072	-999	0.846	1.298	999	15.054	NaN	999	999	999	1.03685	Membrane; Multi-pass membrane protein.
Q8K441	Abca6	ATP-binding cassette sub-family A member 6	183153	970.509	2	AIGVcPQHNVQFDALTVK	79.14	561	0.871868	0.904	-999	0.377	1.431	999	34.669	NaN	999	999	5.595	1.03685	Membrane; Multi-pass membrane protein.
Q8K441	Abca6	ATP-binding cassette sub-family A member 6	183153	647.333	3	AIGVcPQHNVQFDALTVK	72.81	561	0.543631	0.563667	0.452	0.577	0.662	999	999	999	999	999	999	1.03685	Membrane; Multi-pass membrane protein.
Q8K441	Abca6	ATP-binding cassette sub-family A member 6	183153	435.215	2	FSAVcNTK	34.45	966	0.963491	0.999	-999	0.999	999	999	999	NaN	999	999	NaN	1.03685	Membrane; Multi-pass membrane protein.
Q8K441	Abca6	ATP-binding cassette sub-family A member 6	183153	666.967	3	HGFDLEDYSLSQcTLDR	48.02	1587	0.83554	0.866333	0.471	0.924	1.204	999	999	9.575	999	999	999	1.03685	Membrane; Multi-pass membrane protein.
Q8K441	Abca6	ATP-binding cassette sub-family A member 6	183153	446.227	2	MQVcAIAR	51.02	838	0.450883	0.4675	-999	0.462	0.473	999	999	999	999	999	999	1.03685	Membrane; Multi-pass membrane protein.
Q8K441	Abca6	ATP-binding cassette sub-family A member 6	183153	800.408	2	SAPLFFLNPTScFR	74.19	440	0.589925	0.611667	0.466	0.682	0.687	999	999	999	999	999	999	1.03685	Membrane; Multi-pass membrane protein.
Q8K441	Abca6	ATP-binding cassette sub-family A member 6	183153	818.093	3	TSDALSTPNLDEKPVIIAScLHK	71.08	1281	1.08983	1.13	-999	1.027	1.233	999	24.552	-999	999	999	6.418	1.03685	Membrane; Multi-pass membrane protein.
Q8K441	Abca6	ATP-binding cassette sub-family A member 6	183153	613.816	4	TSDALSTPNLDEKPVIIAScLHK	39.18	1281	0.674797	0.699667	0.573	0.631	0.895	999	999	999	999	999	999	1.03685	Plasma membrane. Plasma membrane. Plasma membrane. Cell membrane; Multi-pass membrane protein .
Q8K442	Abca8a	ATP-binding cassette sub-family A member 8-A	183992	451.245	3	GKLKcAGSSLFLK	31.97	693	0.808333	0.808333	0.461	0.726	1.238	999	4.46	2.795	999	34.621	12.231	N/A	mitochondrion.mitochondrion.mitochondrion.mitochondrion.0
Q8QZR1	Tat	Tyrosine aminotransferase	50532	656.883	2	ILGPcTIVQGALK	59.18	320	0.997514	0.9255	-999	0.176	1.675	999	999	999	999	999	999	0.927806	mitochondrion.mitochondrion.mitochondrion.mitochondrion.0
Q8QZR1	Tat	Tyrosine aminotransferase	50532	1083.06	2	YEPMATLSTNVPILScGGLAK	32.34	275	5.9161	5.489	5.489	999		999	999	NaN	999	NaN	NaN	0.927806	Cytoplasm.
Q8QZR5	Gpt	Alanine aminotransferase 1	55107	466.744	2	EcIEAVIR	50.22	254	0.712449	0.646	-999	-999	0.646	999	999	999	999	999	999	0.906731	Cytoplasm.
Q8QZR5	Gpt	Alanine aminotransferase 1	55107	898.484	2	VLcVINPGNPTGQVQTR	113.36	238	0.506582	0.459333	0.433	0.456	0.489	7.993	7.72	6.932	999	6.635	6.586	0.906731	Cytoplasm.
Q8QZR5	Gpt	Alanine aminotransferase 1	55107	681.351	2	VLTLDTMNPcVR	66.6	29	0.559151	0.507	-999	-999	0.507	999	13.26	3.727	999	999	999	0.906731	Mitochondrion.
Q8QZS1	Hibch	3-hydroxyisobutyryl-CoA hydrolase, mitochondrial	43010	1026.02	2	INScFSANTVEQIIENLR	132.3	270	0.512148	0.4555	-999	0.371	0.54	999	999	999	999	999	999	0.889391	mitochondrion.mitochondrion.mitochondrion.mitochondrion.Cytoplasm.
Q8QZY2	Glyctk	Glycerate kinase	55258	956.009	2	GPVcLLAGGEPTVQLQGSGK	74.19	403	3.43348	3.332	-999	-999	3.332	999	-999	-999	999	8.468	1.562	0.970444	Membrane; Multi-pass membrane protein (Probable).
Q8QZY6	Tspan14	Tetraspanin-14	30654	627.302	2	VVNTQcGYDVR	29.52	200	0.253	0.253	0.169	0.183	0.407	999	999	999	999	999	2.499	N/A	Cytoplasm. Nucleus.
Q8QZZ7	Tprkb	TP53RK-binding protein	19543	594.34	2	IGTLLDAIIcR	47.61	167	2.45	2.45	-999	0.435	4.465	999	999	NaN	999	999	999	N/A	nucleus.
Q8R050	Gspt1	Eukaryotic peptide chain release factor GTP-binding subunit ERF3A	55675	592.304	2	TAGTIcLETFK	84.15	464	0.66045	0.703667	0.461	0.734	0.916	999	999	4.004	999	999	2.13	1.06544	Nucleus, nucleoplasm. Cytoplasm.
Q8R081	Hnrnpl	Heterogeneous nuclear ribonucleoprotein L	63923	532.747	2	LcFSTAQHAS	29.97	578	-999	-999	-999	-999		NaN	NaN	NaN	999	999	NaN	0.877366	Nucleus, nucleoplasm. Cytoplasm.
Q8R081	Hnrnpl	Heterogeneous nuclear ribonucleoprotein L	63923	766.388	2	VFNVFcLYGNVEK	56.01	401	1.44295	1.266	0.662	1.165	1.971	5.837	3.345	2.152	999	10.814	2.556	0.877366	Mitochondrion intermembrane space.
Q8R086	Suox	Sulfite oxidase, mitochondrial	60718	591.81	2	LcDVLAQAGHR	73.25	300	0.221008	0.255	0.18	0.33	999	999	999	999	999	999	NaN	1.1538	mitochondrion inner membrane.Mitochondrion. Cytoplasm, cytosol.
Q8R0F8	Fahd1	Fumarylacetoacetate hydrolase domain-containing protein 1	25142	728.866	2	SFTSScPVSAFVPK	69.09	132	0.748944	0.756	-999	0.706	0.806	15.342	3.531	-999	5.182	2.956	2.799	1.00942	Mitochondrion inner membrane; Multi-pass membrane protein.
Q8R0G7	Spns1	Protein spinster homolog 1	56673	766.365	2	SGELEVPDcEGLQR	35.19	44	1.72367	1.72367	1.318	1.811	2.042	999	18.766	12.206	999	999	17.153	N/A	Cytoplasm, cytoskeleton.
Q8R0W0	Eppk1	Epiplakin	724195	806.443	2	LLDAQLATGGLIcPAR	34.88	413	0.467658	0.504333	0.301	0.527	0.685	999	999	999	999	999	999	1.07842	Cytoplasm, cytoskeleton.
Q8R0W0	Eppk1	Epiplakin	724195	1030.04	2	YLGGSScIAGVLVPVQGEPGR	57.68	2748	0.95788	1.033	-999	0.585	1.481	999	999	NaN	999	999	5.537	1.07842	mitochondrion.mitochondrion.mitochondrion.mitochondrion.Cytoplasm.
Q8R0Y6	Aldh1l1	10-formyltetrahydrofolate dehydrogenase	98647	920.431	2	EcDVLPDDTVSTLYNR	74.17	152	0.805292	0.761667	0.602	0.772	0.911	13.441	9.113	3.409	999	24.99	3.923	0.945826	mitochondrion.mitochondrion.mitochondrion.mitochondrion.Cytoplasm.
Q8R0Y6	Aldh1l1	10-formyltetrahydrofolate dehydrogenase	98647	835.877	2	GEDGESEcVINYVEK	91.92	404	0.608463	0.5755	-999	0.409	0.742	999	999	18.3	999	999	24.398	0.945826	mitochondrion.mitochondrion.mitochondrion.mitochondrion.Cytoplasm.
Q8R0Y6	Aldh1l1	10-formyltetrahydrofolate dehydrogenase	98647	647.307	3	LRGEDGESEcVINYVEK	65.98	404	0.731988	0.692333	0.417	0.492	1.168	999	7.324	4.015	999	999	16.144	0.945826	mitochondrion.mitochondrion.mitochondrion.mitochondrion.Cytoplasm.
Q8R0Y6	Aldh1l1	10-formyltetrahydrofolate dehydrogenase	98647	724.878	2	SPLIIFADcDLNK	98.14	686	0.434893	0.411333	0.093	0.354	0.787	999	999	3.192	999	999	999	0.945826	mitochondrion.mitochondrion.mitochondrion.mitochondrion.Cytoplasm.
Q8R0Y6	Aldh1l1	10-formyltetrahydrofolate dehydrogenase	98647	817.802	3	TAAcLAAGNTVVIKPAQVTPLTALK	55.56	587	1.35649	1.283	-999	0.994	1.572	999	8.614	NaN	999	999	8.749	0.945826	mitochondrion.mitochondrion.mitochondrion.mitochondrion.Cytoplasm.
Q8R0Y6	Aldh1l1	10-formyltetrahydrofolate dehydrogenase	98647	623.799	2	VPGAWTEAcGQK	80.54	238	0.358417	0.339	-999	0.257	0.421	999	999	999	999	999	999	0.945826	mitochondrion.mitochondrion.mitochondrion.mitochondrion.Cytoplasm.
Q8R0Y6	Aldh1l1	10-formyltetrahydrofolate dehydrogenase	98647	495.217	2	YFAGWcDK	49.99	537	1.53622	1.453	-999	-999	1.453	999	999	3.46	999	999	4.203	0.945826	mitochondrion.mitochondrion.mitochondrion.mitochondrion.Cytoplasm.
Q8R0Y6	Aldh1l1	10-formyltetrahydrofolate dehydrogenase	98647	1007.52	3	YQALGAELNVLPFcSQFIPMEVINAPR	48.68	86	0.484233	0.458	-999	-999	0.458	999	NaN	NaN	999	999	999	0.945826	Plasma membrane. Plasma membrane. Plasma membrane. Cell membrane; Single-pass type I membrane protein. Cytoplasm. Nucleus.
Q8R143	Pttg1ip	Pituitary tumor-transforming gene 1 protein-interacting protein	19952	477.714	2	AcMDYPVR	53.78	63	NaN	NaN				NaN	NaN	NaN	NaN	NaN	NaN	1.20235	mitochondrion.mitochondrion.mitochondrion.mitochondrion.Cytoplasm.
Q8R164	Bphl	Valacyclovir hydrolase	32830	644.365	4	HLLPLVQcPTLIVHGEKDPLVPR	46.41	234	1.22369	1.0115	-999	0.992	1.031	999	3.279	-999	999	999	2.882	0.826599	mitochondrion.mitochondrion.mitochondrion.mitochondrion.Cytoplasm.
Q8R164	Bphl	Valacyclovir hydrolase	32830	764.352	2	TcEDWVDGISQFK	48.36	206	0.685339	0.5665	-999	0.54	0.593	999	999	2.085	999	9.688	2.001	0.826599	Cytoplasm.
Q8R1B4	Eif3c	Eukaryotic translation initiation factor 3 subunit C	105465	502.28	2	GcILTLVER	58.41	441	-999	-999	-999	-999	-999	NaN	NaN	NaN	999	999	999	0.949464	Plasma membrane. Plasma membrane. Plasma membrane. Nucleus, nuclear pore complex. Chromosome, centromere, kinetochore. Cytoplasm, cytoskeleton, spindle pole. Cytoplasm . Nucleus membrane.
Q8R480	Nup85	Nucleoporin NUP85	74728	654.362	2	VPScPFIYIIR	30.95	51	0.53378	0.573	-999	0.546	0.6	999	999	NaN	999	999	999	1.07348	Mitochondrion matrix.
Q8R4H7	Nags	N-acetylglutamate synthase, mitochondrial	57453	888.928	2	DIQAFLNQcGASPGEAR	59.93	106	1.64227	1.697	0.947	1.001	3.143	999	39.19	14.591	999	999	3.258	1.03333	Plasma membrane. Plasma membrane. Plasma membrane. Cell membrane; Multi-pass membrane protein .
Q8R4P9	Abcc10	Multidrug resistance-associated protein 7	163631	408.739	2	QLLcLAR	37.72	1400	1.9975	1.9975	1.844	2.151	999	999	999	999	999	999	NaN	N/A	Membrane; Single-pass type I membrane protein (Potential). Endoplasmic reticulum membrane; Single-pass type I membrane protein (Potential).
Q8VBT0	Tmx1	Thioredoxin-related transmembrane protein 1	31376	753.411	2	FIITALPSIYHcK	48.64	106	0.746671	0.857	-999	0.856	0.858	999	999	-999	999	999	999	1.14776	Membrane; Single-pass type I membrane protein (Potential). Endoplasmic reticulum membrane; Single-pass type I membrane protein (Potential).
Q8VBT0	Tmx1	Thioredoxin-related transmembrane protein 1	31376	502.604	3	FIITALPSIYHcK	78.33	106	0.536987	0.616333	0.591	0.629	0.629	999	999	999	999	999	999	1.14776	mitochondrion.mitochondrion.mitochondrion.mitochondrion.Cytoplasm.
Q8VBT2	Sds	L-serine dehydratase	34571	852.472	2	ILVEPAcGAALAAVYSR	127.35	270	0.388729	0.4075	-999	0.258	0.557	6.979	4.701	2.025	999	12.298	10.343	1.04829	mitochondrion.mitochondrion.mitochondrion.mitochondrion.Cytoplasm.
Q8VBT2	Sds	L-serine dehydratase	34571	568.644	3	ILVEPAcGAALAAVYSR	95.88	270	0.507176	0.531667	0.357	0.601	0.637	10.362	4.016	2.366	999	17.56	6.643	1.04829	Unknown.
Q8VBW8	Ttc36	Tetratricopeptide repeat protein 36	20120	794.433	2	QLVLLNPYAALcNR	61.49	168	1.08215	1.143	-999	-999	1.143	999	-999	-999	999	999	4.776	1.05623	Plasma membrane. Plasma membrane. Plasma membrane. Membrane; Multi-pass membrane protein.
Q8VBZ3	Clptm1	Cleft lip and palate transmembrane protein 1 homolog	75243	590.317	2	VAGIFPcPTFK	58.05	454	0.29677	0.332	0.332	999	999	999	999	999	999	NaN	NaN	1.11871	Plasma membrane. Plasma membrane. Plasma membrane. Membrane; Multi-pass membrane protein.
Q8VBZ3	Clptm1	Cleft lip and palate transmembrane protein 1 homolog	75243	604.318	2	VSFcPLSLWR	60.37	308	0.83623	0.9355	-999	0.643	1.228	999	999	NaN	999	999	999	1.11871	Cytosol.
Q8VC12	Uroc1	Probable urocanate hydratase	74543	613.295	2	AYPIDQYPcR	46.85	95	1.03987	1.0875	-999	0.704	1.471	999	999	NaN	999	999	999	1.0458	Cytosol.
Q8VC12	Uroc1	Probable urocanate hydratase	74543	491.734	2	FcPSIEMR	39.57	80	0.709505	0.742	-999	0.682	0.802	999	999	8.328	999	999	999	1.0458	Cytosol.
Q8VC12	Uroc1	Probable urocanate hydratase	74543	658.647	3	QGWLMEVTDSLDHcIAR	40.61	296	0.771181	0.8065	-999	0.696	0.917	999	999	1.831	999	999	999	1.0458	Mitochondrion matrix.
Q8VC19	Alas1	5-aminolevulinate synthase, nonspecific, mitochondrial	70972	518.758	2	VcGAVMETVK	54.83	265	-999	-999	-999	-999	999	999	NaN	NaN	999	999	NaN	N/A	Cytosol.
Q8VC28	Akr1c13	Aldo-keto reductase family 1 member C13	37034	1177.6	2	EWVDQNSPVLLNDPVLcDVAK	85.26	242	0.935757	0.781	-999	0.781		999	NaN	NaN	999	7.105	NaN	0.834618	Cytosol.
Q8VC28	Akr1c13	Aldo-keto reductase family 1 member C13	37034	785.397	3	EWVDQNSPVLLNDPVLcDVAK	49.84	242	0.6482	0.541	-999	0.413	0.669	999	999	999	999	999	999	0.834618	Cytosol.
Q8VC28	Akr1c13	Aldo-keto reductase family 1 member C13	37034	740.88	2	SLEAAcLALDVGYR	102.19	39	-999	-999	-999	-999	-999	999	999	NaN	999	999	999	0.834618	Cytosol.
Q8VC28	Akr1c13	Aldo-keto reductase family 1 member C13	37034	850.4	2	SLLDTVDFcDTWER	47.61	145	0.729076	0.6085	-999	0.524	0.693	999	999	-999	999	12.892	9.661	0.834618	Cytosol.
Q8VC28	Akr1c13	Aldo-keto reductase family 1 member C13	37034	882.449	3	YKEWVDQNSPVLLNDPVLcDVAK	48.84	242	0.792378	0.661333	0.463	0.607	0.914	999	7.45	2.177	999	999	999	0.834618	Cytosol.
Q8VC30	Dak	Bifunctional ATP-dependent dihydroxyacetone kinase/FAD-AMP lyase (cyclizing)	59653	637.667	3	IcTTLIGLEEHLNALDR	85.13	382	2.76967	2.32833	1.64	1.881	3.464	999	999	999	999	999	999	0.840654	Mitochondrion inner membrane; Multi-pass membrane protein.
Q8VC74	Cox18	Mitochondrial inner membrane protein COX18	36338	551.784	2	LNQEVAVcAR	34.4	130	0.692748	0.804	0.51	0.741	1.161	999	999	2.363	999	999	4.909	1.1606	Cytoplasm.
Q8VC97	Upb1	Beta-ureidopropionase	43909	504.767	2	IAVNIcYGR	46.68	233	-999	-999	-999	-999	999	999	1.528	-999	999	3.772	-999	0.894136	Cytoplasm. Cytosol.
Q8VCB3	Gys2	Glycogen [starch] synthase, liver	80833	457.574	3	KQLWDTVHcLK	57.34	395	1.0629	1.02633	0.523	1.183	1.373	999	999	999	999	999	999	0.9656	Cytoplasm. Cytosol.
Q8VCB3	Gys2	Glycogen [starch] synthase, liver	80833	1033.47	2	SPDDScNQLTQFLYGFCK	77.28	564,575	2.1308	2.0575	-999	1.19	2.925	999	11.015	-999	999	999	3.002	0.9656	Cytoplasm. Cytosol.
Q8VCB3	Gys2	Glycogen [starch] synthase, liver	80833	1095.99	2	SPDDScNQLTQFLYGFCK	33.04	564	1.33855	1.2925	-999	0.479	2.106	999	999	NaN	999	999	2.463	0.9656	Cytoplasm. Cytosol.
Q8VCB3	Gys2	Glycogen [starch] synthase, liver	80833	795.319	2	TQVEQcEPTNDAVR	73.03	81	0.777237	0.7505	-999	0.554	0.947	999	999	-999	999	4.616	3.606	0.9656	Cytoplasm. Cytosol.
Q8VCB3	Gys2	Glycogen [starch] synthase, liver	80833	559.815	2	VGGIcTVIQTK	68.29	45	1.27485	1.231	1.041	1.302	1.35	999	5.306	3.859	999	6.713	4.203	0.9656	Cytoplasm. Cytosol.
Q8VCB3	Gys2	Glycogen [starch] synthase, liver	80833	803.721	3	YLcAANIDFYNQLDKFDIDK	47.94	214	1.28987	1.2455	-999	0.953	1.538	999	4.911	-999	999	999	999	0.9656	Endoplasmic reticulum lumen.
Q8VCC2	Ces1	Liver carboxylesterase 1	62640	861.953	2	AIAQSSVIFNPcLFGR	98.09	254	0.42728	0.504333	0.045	0.724	0.744	999	2.617	2.588	999	999	2.658	1.18034	Mitochondrion outer membrane. Mitochondrion. Peroxisome.
Q8VCF0	Mavs	Mitochondrial antiviral-signaling protein	53366	863.958	2	ALQIcELPGLADQVTR	67.23	79	0.836421	0.7685	-999	0.454	1.083	11.532	4.345	-999	999	14.723	3.426	0.918796	mitochondrion.mitochondrion.mitochondrion.mitochondrion.Peroxisome.
Q8VCH0	Acaa1b	3-ketoacyl-CoA thiolase B, peroxisomal	43968	874.431	2	DcLIPMGITSENVAER	94.7	177	0.876896	0.734333	0.544	0.727	0.932	999	14.293	9.841	999	11.248	10.49	0.837424	mitochondrion.mitochondrion.mitochondrion.mitochondrion.Peroxisome.
Q8VCH0	Acaa1b	3-ketoacyl-CoA thiolase B, peroxisomal	43968	882.432	2	DcLIPmGITSENVAER	53.06	177	-999	-999	-999			-999	-999	NaN	999	-999	NaN	0.837424	mitochondrion.mitochondrion.mitochondrion.mitochondrion.Peroxisome.
Q8VCH0	Acaa1b	3-ketoacyl-CoA thiolase B, peroxisomal	43968	972.49	2	GcFHAEIVPVTTTVLNDK	119.39	218	0.520645	0.436	-999	0.426	0.446	999	999	999	999	999	999	0.837424	mitochondrion.mitochondrion.mitochondrion.mitochondrion.Peroxisome.
Q8VCH0	Acaa1b	3-ketoacyl-CoA thiolase B, peroxisomal	43968	648.663	3	GcFHAEIVPVTTTVLNDK	78.26	218	-999	-999	-999	-999	-999	999	8.984	6.93	999	999	999	0.837424	mitochondrion.mitochondrion.mitochondrion.mitochondrion.Peroxisome.
Q8VCH0	Acaa1b	3-ketoacyl-CoA thiolase B, peroxisomal	43968	822.923	2	QcSSGLQAVANIAGGIR	170.56	123	0.737978	0.618	0.456	0.663	0.735	27.179	18.628	13.469	999	14.779	13.602	0.837424	mitochondrion.mitochondrion.mitochondrion.mitochondrion.Peroxisome.
Q8VCH0	Acaa1b	3-ketoacyl-CoA thiolase B, peroxisomal	43968	548.949	3	QcSSGLQAVANIAGGIR	47.98	123	-999	-999	-999	-999	-999	9.175	3.971	2.711	999	6.546	4.749	0.837424	mitochondrion.mitochondrion.mitochondrion.mitochondrion.Peroxisome.
Q8VCH0	Acaa1b	3-ketoacyl-CoA thiolase B, peroxisomal	43968	937.509	2	VNPLGGAIALGHPLGcTGAR	123.48	381	0.706532	0.591667	0.439	0.489	0.847	999	20.359	8.207	999	999	10.202	0.837424	mitochondrion.mitochondrion.mitochondrion.mitochondrion.Peroxisome.
Q8VCH0	Acaa1b	3-ketoacyl-CoA thiolase B, peroxisomal	43968	625.33	3	VNPLGGAIALGHPLGcTGAR	74.95	381	0.713299	0.597333	0.555	0.57	0.667	999	6.895	4.301	999	8.361	4.467	0.837424	Endoplasmic reticulum membrane; Single-pass membrane protein. Golgi apparatus membrane; Single-pass membrane protein.
Q8VCH6	Dhcr24	24-dehydrocholesterol reductase	60073	806.881	2	QLGcQDAFPEVYDK	44.76	499	999	999	-999	999	999	999	3.198	-999	1.023	-999	NaN	1.17419	Microsome membrane; Single-pass membrane protein (Potential). Endoplasmic reticulum membrane; Single-pass membrane protein (Potential).
Q8VCH7	Rdh10	Retinol dehydrogenase 10	38050	722.872	2	AILTDQPMVcTPR	60.13	288	0.215979	0.231	0.231	999		999	999	NaN	999	NaN	NaN	1.06955	Mitochondrion.
Q8VCM4	Lipt1	Lipoyltransferase 1, mitochondrial	42119	859.984	2	FcPVETTLLTNVLLR	52.94	337	0.654189	0.602	-999	0.319	0.885	999	999	NaN	999	999	999	0.920224	Cytoplasm.
Q8VCN5	Cth	Cystathionine gamma-lyase	43539	449.722	2	ISFVDcSK	30.33	136	0.800546	0.926	0.926	999		999	999	NaN	999	NaN	NaN	1.15671	Cytoplasm.
Q8VCN5	Cth	Cystathionine gamma-lyase	43539	446.907	3	LADIGAcAQIVHK	47.21	171	0.70199	0.812	0.538	0.856	1.042	999	999	999	999	999	999	1.15671	Secreted (Potential).
Q8VCR2	Hsd17b13	17-beta hydroxysteroid dehydrogenase 13	33497	554.257	2	GVEETADKcR	55.09	80	-999	-999	-999			NaN	NaN	NaN	1.505	-999	NaN	0.837484	Secreted (Potential).
Q8VCR2	Hsd17b13	17-beta hydroxysteroid dehydrogenase 13	33497	1008.51	2	TGIKTScLCPVFVNTGFTK	131.69	215,217	0.378515	0.317	0.152	0.284	0.515	1.71	1.643	1.001	999	7.562	1.485	0.837484	Secreted (Potential).
Q8VCR2	Hsd17b13	17-beta hydroxysteroid dehydrogenase 13	33497	1071.03	2	TGIKTScLCPVFVNTGFTK	66.31	215	-999	-999	-999	-999	-999	-999	NaN	NaN	999	39.577	1.877	0.837484	Cytoplasm. Nucleus.
Q8VCR7	Abhd14b	Abhydrolase domain-containing protein 14B	22437	623.83	2	GFVPVAPIcTDK	36.89	138	1.73203	1.138	-999	0.941	1.335	999	4.197	-999	999	5.829	2.085	0.657033	Endoplasmic reticulum lumen. Cytoplasm, cytosol. Lipid droplet.
Q8VCT4	Ces3	Carboxylesterase 3	61749	1029.58	3	AISESGVSLTAALITTDVKPIAGLVATLSGcK	50.36	273	0.295624	0.321	-999	-999	0.321	999	NaN	NaN	999	999	999	1.08584	Endoplasmic reticulum lumen. Cytoplasm, cytosol. Lipid droplet.
Q8VCT4	Ces3	Carboxylesterase 3	61749	659.836	2	TTTSAVMVHcLR	90.53	284	0.761622	0.827	-999	0.75	0.904	999	999	NaN	999	999	999	1.08584	Endoplasmic reticulum lumen. Cytoplasm, cytosol. Lipid droplet.
Q8VCT4	Ces3	Carboxylesterase 3	61749	440.225	3	TTTSAVMVHcLR	52.84	284	0.761008	0.826333	0.555	0.788	1.136	4.048	3.393	1.144	3.142	2.415	1.369	1.08584	Endoplasmic reticulum lumen.
Q8VCU1	Ces3b	Liver carboxylesterase 31-like	62966	1122.54	2	DAGcPVFLYEFQHTPSSFAK	52.71	431	0.789959	0.688	-999	-999	0.688	999	NaN	NaN	999	999	999	0.870931	Endoplasmic reticulum lumen.
Q8VCU1	Ces3b	Liver carboxylesterase 31-like	62966	748.686	3	DAGcPVFLYEFQHTPSSFAK	70.66	431	0.826702	0.72	-999	0.325	1.115	999	3.471	-999	999	8.306	2.58	0.870931	Endoplasmic reticulum lumen.
Q8VCU1	Ces3b	Liver carboxylesterase 31-like	62966	830.396	2	DASINPPMcLQDVEK	38.26	97	0.585198	0.509667	0.042	0.609	0.878	999	6.908	0.276	999	13.424	3.015	0.870931	Mitochondrion (Potential).
Q8VCW8	Acsf2	Acyl-CoA synthetase family member 2, mitochondrial	67907	1152.06	2	FLScYDPINIQFTSGTTGNPK	121.46	254	0.845643	0.8055	-999	0.678	0.933	999	999	7.174	999	999	8.687	0.95253	Mitochondrion (Potential).
Q8VCW8	Acsf2	Acyl-CoA synthetase family member 2, mitochondrial	67907	823.366	2	GYcVMQGYWGEPQK	78.9	467	0.643899	0.613333	0.555	0.603	0.682	999	999	999	999	999	13.341	0.95253	Mitochondrion (Potential).
Q8VCW8	Acsf2	Acyl-CoA synthetase family member 2, mitochondrial	67907	625.288	2	MGEEIcACIR	58.9	553	0.806624	0.768333	0.642	0.778	0.885	999	999	999	999	999	999	0.95253	Mitochondrion (Potential).
Q8VCW8	Acsf2	Acyl-CoA synthetase family member 2, mitochondrial	67907	625.276	2	MGEEICAcIR	68.51	555	0.917206	0.873667	0.549	0.897	1.175	999	999	6.427	999	10.779	1.822	0.95253	Mitochondrion (Potential).
Q8VCW8	Acsf2	Acyl-CoA synthetase family member 2, mitochondrial	67907	473.242	2	QVcPELEK	45.38	194	0.6362	0.606	0.501	0.515	0.802	999	999	999	999	999	1.64	0.95253	Mitochondrion (Potential).
Q8VCW8	Acsf2	Acyl-CoA synthetase family member 2, mitochondrial	67907	764.347	2	TGDIALMDEQGFcK	97.98	503	0.838819	0.799	-999	-999	0.799	9.078	6.087	1.969	999	999	999	0.95253	Cytoplasm.
Q8VCX1	Akr1d1	3-oxo-5-beta-steroid 4-dehydrogenase	37266	776.868	2	TNLcATWEALEACK	53.21	147,156	0.191954	0.192	-999	0.192		0.353	-999	-999	2.426	1.704	-999	1.00024	mitochondrion inner membrane.
Q8VCZ9	Prodh2	Probable proline dehydrogenase 2	50691	757.812	2	EDcTQPDYEATSR	48.71	323	0.739651	0.879333	0.638	0.889	1.111	8.317	4.189	3.617	6.27	5.902	5.025	1.18885	mitochondrion inner membrane.
Q8VCZ9	Prodh2	Probable proline dehydrogenase 2	50691	1461.26	2	NcVGQLQALGLQPLLAVPTEEEPDSTAK	80.66	96	1.0813	1.2855	-999	0.683	1.888	999	999	-999	999	999	999	1.18885	mitochondrion inner membrane.
Q8VCZ9	Prodh2	Probable proline dehydrogenase 2	50691	974.502	3	NcVGQLQALGLQPLLAVPTEEEPDSTAK	80.59	96	0.390714	0.4645	-999	0.2	0.729	999	5.443	2.935	999	999	999	1.18885	mitochondrion inner membrane.
Q8VCZ9	Prodh2	Probable proline dehydrogenase 2	50691	790.727	3	NLQLScLSTEQNQHLQASLSR	114.89	205	0.688622	0.818667	0.648	0.886	0.922	999	999	999	999	999	999	1.18885	mitochondrion inner membrane.
Q8VCZ9	Prodh2	Probable proline dehydrogenase 2	50691	933.004	2	SIPYGcLEEVIPYLIR	39.88	414	0.617404	0.734	-999	0.195	1.273	999	999	NaN	999	999	999	1.18885	Plasma membrane.Cytoplasm, cytoskeleton. Cytoplasm, cell cortex.
Q8VDD5	Myh9	Myosin-9	226232	747.851	2	EDQSILcTGESGAGK	65.12	172	1.00318	1.013	-999	0.908	1.118	999	999	3.581	999	999	999	1.00979	Plasma membrane.Cytoplasm, cytoskeleton. Cytoplasm, cell cortex.
Q8VDD5	Myh9	Myosin-9	226232	571.61	3	KQELEEIcHDLEAR	93.97	917	1.06524	1.07567	0.973	1.024	1.23	999	999	999	999	999	999	1.00979	Plasma membrane.Cytoplasm, cytoskeleton. Cytoplasm, cell cortex.
Q8VDD5	Myh9	Myosin-9	226232	405.702	2	NcAAYLR	44.65	816	NaN	NaN				NaN	NaN	NaN	NaN	NaN	NaN	1.00979	Plasma membrane.Cytoplasm, cytoskeleton. Cytoplasm, cell cortex.
Q8VDD5	Myh9	Myosin-9	226232	453.254	2	QAcVLMIK	33.61	740	0.944095	0.953333	0.627	0.84	1.393	999	4.476	2.711	999	999	1.39	1.00979	Plasma membrane.Cytoplasm, cytoskeleton. Cytoplasm, cell cortex.
Q8VDD5	Myh9	Myosin-9	226232	743.698	3	VEDMAELTcLNEASVLHNLK	54.24	91	0.885337	0.894	0.569	0.965	1.148	999	4.528	2.899	999	999	3.055	1.00979	Cytoplasm. Nucleus.
Q8VDJ3	Hdlbp	Vigilin	141655	866.908	2	AAcLESAQEPAGAWSNK	51.06	53	0.792832	0.693	-999	-999	0.693	999	999	999	999	999	999	0.874082	Cytoplasm. Nucleus.
Q8VDJ3	Hdlbp	Vigilin	141655	503.264	2	IcLEIMQR	63.87	104	999	999	999			999	NaN	NaN	NaN	NaN	NaN	0.874082	Cytoplasm. Mitochondrion.
Q8VDK1	Nit1	Nitrilase homolog 1	35672	595.795	2	TcAELVQEAAR	72.19	63	0.472455	0.437	-999	0.433	0.441	999	999	999	999	999	999	0.924955	Proteasome complex.
Q8VDM4	Psmd2	26S proteasome non-ATPase regulatory subunit 2	100139	826.059	3	NEcDPALALLSDYVLHNSNTMR	72.28	459	0.843795	0.859	-999	0.776	0.942	999	3.676	NaN	999	999	3.432	1.01802	Proteasome complex.
Q8VDM4	Psmd2	26S proteasome non-ATPase regulatory subunit 2	100139	1015.02	2	SFANTLVDVcAYAGSGNVLK	29.18	598	0.886525	0.9025	-999	0.699	1.106	999	999	NaN	999	999	1.993	1.01802	Proteasome complex.
Q8VDM4	Psmd2	26S proteasome non-ATPase regulatory subunit 2	100139	708.884	2	SGALLAcGIVNSGVR	68.42	448	0.785184	0.799333	0.537	0.796	1.065	999	999	7.733	999	11.797	6.25	1.01802	Plasma membrane.Cell membrane; Multi-pass membrane protein . Melanosome.
Q8VDN2	Atp1a1	Sodium/potassium-transporting ATPase subunit alpha-1	112910	515.787	2	LIIVEGcQR	61.98	705	0.715155	0.816667	0.586	0.74	1.124	999	999	999	999	999	999	1.14194	Plasma membrane.Cell membrane; Multi-pass membrane protein . Melanosome.
Q8VDN2	Atp1a1	Sodium/potassium-transporting ATPase subunit alpha-1	112910	815.397	2	NIAFFSTNcVEGTAR	105.19	249	0.854099	0.975333	0.844	0.946	1.136	2.749	2.724	2.643	3.038	2.859	2.741	1.14194	Plasma membrane.Cell membrane; Multi-pass membrane protein . Melanosome.
Q8VDN2	Atp1a1	Sodium/potassium-transporting ATPase subunit alpha-1	112910	934.458	2	NLEAVETLGSTSTIcSDK	165.49	374	0.807979	0.922667	0.702	0.932	1.134	6.718	4.65	3.59	999	6.447	2.73	1.14194	Plasma membrane. Plasma membrane. Plasma membrane. Cell membrane. Membrane; Multi-pass membrane protein (Potential).
Q8VDZ4	Zdhhc5	Probable palmitoyltransferase ZDHHC5	77452	465.25	2	VLcSSPAPR	46.32	245	0.292	0.292	-999	0.261	0.323	999	999	999	999	999	999	N/A	Unknown.
Q8VE09	Ttc39c	Tetratricopeptide repeat protein 39C	65403	680.34	2	ALPNcSFPNLQR	65.83	460	1.28824	0.978667	0.703	1.087	1.146	999	9.829	4.414	999	4.561	3.456	0.759693	Unknown.
Q8VE09	Ttc39c	Tetratricopeptide repeat protein 39C	65403	760.884	2	LcESEEAGVIETIK	40.49	94	2.1173	1.6085	1.053	2.164	999	1.723	1.367	1.227	4.387	1.645	-999	0.759693	Unknown.
Q8VE09	Ttc39c	Tetratricopeptide repeat protein 39C	65403	518.726	2	MQLAcDDLK	52.16	84	1.09189	0.8295	-999	0.691	0.968	999	999	NaN	999	999	999	0.759693	Unknown.
Q8VE09	Ttc39c	Tetratricopeptide repeat protein 39C	65403	602.277	3	MSQAcHEVDDSSVVGLK	46.42	472	1.67699	1.274	-999	0.921	1.627	999	999	NaN	999	999	999	0.759693	Cytoplasm. Nucleus.
Q8VE47	Uba5	Ubiquitin-like modifier-activating enzyme 5	44757	824.112	3	EGVcAASLPTTMGVVAGILVQNVLK	38.47	248	0.387271	0.57	-999	0.498	0.642	999	999	NaN	999	999	999	1.47184	mitochondrion.mitochondrion.mitochondrion.mitochondrion.0
Q8VE95		UPF0598 protein C8orf82 homolog	24314	925.964	2	LSYcGGGEALAIPFEPAR	83.24	132	0.900819	0.8425	-999	0.777	0.908	999	8.479	-999	999	999	6.613	0.93526	mitochondrion.mitochondrion.mitochondrion.mitochondrion.0
Q8VE95		UPF0598 protein C8orf82 homolog	24314	745.369	2	YEASFPFLSLcGR	61.86	100	0.689648	0.645	-999	0.609	0.681	999	999	999	999	999	999	0.93526	Mitochondrion outer membrane.Mitochondrion. Lysosome membrane; Multi-pass membrane protein.
Q8VE96		Transmembrane protein C2orf18 homolog	40952	796.9	2	GVLEDALDAFcQVGR	115.73	254	0.433441	0.5835	-999	0.518	0.649	999	999	999	999	999	999	1.34621	Mitochondrion inner membrane; Multi-pass membrane protein.
Q8VEM8	Slc25a3	Phosphate carrier protein, mitochondrial	39606	862.932	2	GWAPTLIGYSMQGLcK	84.79	131	0.6361	0.682	0.508	0.763	0.775	5.875	5.487	5.42	999	28.753	5.924	1.07216	Endoplasmic reticulum membrane; Multi-pass membrane protein.
Q8VHE0	Sec63	Translocation protein SEC63 homolog	87787	639.313	2	APTLASLENcMK	39.04	366	-999	-999	-999			NaN	NaN	NaN	2.314	NaN	NaN	1.02813	Cytoplasm.
Q8VHQ9	Acot11	Acyl-coenzyme A thioesterase 11	67312	584.293	2	AcESFLLDNR	31.91	576	NaN	NaN				NaN	NaN	NaN	NaN	NaN	NaN	N/A	Plasma membrane.Apical cell membrane; Multi-pass membrane protein.
Q8VI47	Abcc2	Canalicular multispecific organic anion transporter 1	173589	520.764	2	SSLTNcLFR	71.65	1344	0.461401	0.496333	0.17	0.639	0.68	999	999	3.264	999	999	3.97	1.07571	Endoplasmic reticulum membrane.Endoplasmic reticulum membrane.Endoplasmic reticulum membrane.Mitochondrion. Mitochondrion membrane; Single-pass membrane protein. Endoplasmic reticulum membrane; Single-pass membrane protein.
Q8WUR0		Uncharacterized protein C19orf12 homolog	15077	524.776	2	LLcSISQER	46.8	13	-999	-999	-999	-999	-999	NaN	NaN	NaN	999	999	999	0.934197	Plasma membrane. Plasma membrane. Plasma membrane. Cell membrane; Single-pass type II membrane protein. Cell surface.
Q91V08	Clec2d	C-type lectin domain family 2 member D	23631	847.41	2	TYAAcPQNWIGVENK	99.18	80	0.346333	0.346333	0.226	0.366	0.447	999	999	999	999	22.067	17.912	N/A	Nucleus.
Q91V76		Ester hydrolase C11orf54 homolog	34973	636.875	2	APLVcLPVFVSK	59.9	249	0.869622	0.872667	0.746	0.934	0.938	999	999	8.535	999	999	999	1.0035	Nucleus.
Q91V76		Ester hydrolase C11orf54 homolog	34973	565.784	2	NPADGAcLLEK	48.58	140	0.61983	0.622	0.444	0.593	0.829	999	999	999	999	999	999	1.0035	Nucleus.
Q91V76		Ester hydrolase C11orf54 homolog	34973	628.796	2	TGELNFVScMR	79.5	187	0.461883	0.4635	-999	0.267	0.66	999	4.287	2.744	999	7.462	4.225	1.0035	mitochondrion.mitochondrion.mitochondrion.mitochondrion.Cytoplasm.
Q91V92	Acly	ATP-citrate synthase	119651	802.383	2	AVQGMLDFDYVcSR	39.33	509	0.920385	0.852	0.775	0.876	0.905	999	2.05	1.063	999	1.523	1.256	0.925699	mitochondrion.mitochondrion.mitochondrion.mitochondrion.Cytoplasm.
Q91V92	Acly	ATP-citrate synthase	119651	605.675	3	GVTIIGPATVGGIKPGcFK	47.07	623	0.770949	0.713667	0.37	0.664	1.107	999	2.013	0.659	5.893	2.146	1.659	0.925699	mitochondrion.mitochondrion.mitochondrion.mitochondrion.Cytoplasm.
Q91V92	Acly	ATP-citrate synthase	119651	549.763	2	VDATADYIcK	30.3	229	0.770949	0.713667	0.478	0.608	1.055	999	999	999	999	999	3.667	0.925699	mitochondrion.mitochondrion.mitochondrion.mitochondrion.Cytoplasm.
Q91V92	Acly	ATP-citrate synthase	119651	635.319	2	YIcTTSAIQNR	59.61	20	0.577401	0.5345	-999	0.302	0.767	999	999	4.455	999	999	7.646	0.925699	Cytoplasm.
Q91VI7	Rnh1	Ribonuclease inhibitor	49784	475.24	2	DLcDVVASK	37.61	215	0.650183	0.730667	0.531	0.792	0.869	999	999	999	999	999	999	1.12379	Cytoplasm.
Q91VI7	Rnh1	Ribonuclease inhibitor	49784	547.264	2	DSAcQLESLK	66.98	194	1.04943	1.17933	0.895	0.906	1.737	999	999	999	999	999	999	1.12379	Cytoplasm.
Q91VI7	Rnh1	Ribonuclease inhibitor	49784	1165.59	2	ELDLSNNcMGGPGVLQLLESLK	72.8	404	0.585521	0.658	0.555	0.692	0.727	999	999	999	999	999	999	1.12379	Cytoplasm.
Q91VI7	Rnh1	Ribonuclease inhibitor	49784	1173.6	2	ELDLSNNcmGGPGVLQLLESLK	45.53	404	999	999	999			999	NaN	NaN	NaN	NaN	NaN	1.12379	Cytoplasm.
Q91VI7	Rnh1	Ribonuclease inhibitor	49784	777.394	3	ELDLSNNcMGGPGVLQLLESLK	69.44	404	0.359944	0.4045	-999	0.4	0.409	999	999	1.498	999	999	999	1.12379	Cytoplasm.
Q91VI7	Rnh1	Ribonuclease inhibitor	49784	1388.18	2	ELWLGDcDVTNSGCSSLANVLLANR	37.93	375	1.0914	1.2265	-999	0.629	1.824	999	999	NaN	999	999	999	1.12379	Cytoplasm.
Q91VI7	Rnh1	Ribonuclease inhibitor	49784	925.776	3	ELWLGDcDVTNSGCSSLANVLLANR	31.44	375	1.55056	1.7425	-999	0.602	2.883	999	999	NaN	999	999	999	1.12379	Cytoplasm.
Q91VI7	Rnh1	Ribonuclease inhibitor	49784	1388.17	2	ELWLGDCDVTNSGcSSLANVLLANR	40.7	382	1.24623	1.4005	-999	0.689	2.112	999	999	NaN	999	999	999	1.12379	Cytoplasm.
Q91VI7	Rnh1	Ribonuclease inhibitor	49784	560.769	2	LDDcGLTEVR	90.42	33	0.447891	0.503333	0.407	0.412	0.691	999	999	999	999	999	999	1.12379	Cytoplasm.
Q91VI7	Rnh1	Ribonuclease inhibitor	49784	618.798	2	LENcGITAANCK	58	204,211	0.918027	1.03167	0.798	1.004	1.293	999	7.936	3.787	5.174	3.848	2.624	1.12379	Cytoplasm.
Q91VI7	Rnh1	Ribonuclease inhibitor	49784	681.317	2	LENCGITAANcK	31.42	211	0.892518	1.003	-999	0.956	1.05	999	999	NaN	999	999	999	1.12379	Cytoplasm.
Q91VI7	Rnh1	Ribonuclease inhibitor	49784	906.001	2	LGNAGIAALcPGLLLPScK	51.74	243,251	0.810207	0.9105	-999	0.638	1.183	999	2.582	2.231	999	13.276	3.193	1.12379	Cytoplasm.
Q91VI7	Rnh1	Ribonuclease inhibitor	49784	968.521	2	LGNAGIAALcPGLLLPSCK	35.22	243	0.670056	0.753	-999	-999	0.753	15.733	-999	-999	999	999	34.989	1.12379	Cytoplasm.
Q91VI7	Rnh1	Ribonuclease inhibitor	49784	968.53	2	LGNAGIAALCPGLLLPScK	34.65	251	0.482298	0.542	-999	-999	0.542	1.461	-999	NaN	999	999	1.041	1.12379	Cytoplasm.
Q91VI7	Rnh1	Ribonuclease inhibitor	49784	687.832	2	LLcEGLQDPQcR	63.05	129,137	0.564461	0.634333	0.42	0.707	0.776	999	999	5.191	999	999	7.786	1.12379	Cytoplasm.
Q91VI7	Rnh1	Ribonuclease inhibitor	49784	750.356	2	LLcEGLQDPQCR	90.97	129	0.634907	0.7135	-999	0.711	0.716	999	4.602	4.335	999	8.365	5.589	1.12379	Cytoplasm.
Q91VI7	Rnh1	Ribonuclease inhibitor	49784	1087.57	2	LLcESLLEPGCQLESLWIK	36.93	300,308	0.812432	0.913	-999	0.47	1.356	999	999	NaN	999	999	999	1.12379	Cytoplasm.
Q91VI7	Rnh1	Ribonuclease inhibitor	49784	1073.55	2	LSLQNcGLTEAGcGILPGMLR	127.38	90,97	0.997966	1.1215	-999	0.799	1.444	999	2.589	NaN	999	999	2.171	1.12379	Cytoplasm.
Q91VI7	Rnh1	Ribonuclease inhibitor	49784	1136.06	2	LSLQNcGLTEAGCGILPGMLR	34.3	90	-999	-999	-999	-999	-999	999	4.131	1.707	999	999	4.021	1.12379	Cytoplasm.
Q91VI7	Rnh1	Ribonuclease inhibitor	49784	1136.08	2	LSLQNCGLTEAGcGILPGMLR	51.24	97	1.18483	1.3315	-999	1.227	1.436	999	4.185	-999	999	999	2.937	1.12379	Cytoplasm.
Q91VI7	Rnh1	Ribonuclease inhibitor	49784	1195.6	2	SLLELQMSSNPLGDEGVQELcK	81.66	357	-999	-999	-999	-999	999	999	NaN	NaN	999	999	NaN	1.12379	Cytoplasm.
Q91VI7	Rnh1	Ribonuclease inhibitor	49784	947.951	2	TcSLTAASCPYFCSVLTK	56.63	318,325,329	0.929892	1.045	-999	1.045		4.75	NaN	NaN	999	999	NaN	1.12379	Cytoplasm.
Q91VI7	Rnh1	Ribonuclease inhibitor	49784	1107.07	2	TNELGDGGVGLVLQGLQNPTcK	155.68	80	0.696752	0.783	0.486	0.873	0.99	6.978	2.99	2.803	999	15.982	3.613	1.12379	Cytoplasm.
Q91VI7	Rnh1	Ribonuclease inhibitor	49784	738.374	3	TNELGDGGVGLVLQGLQNPTcK	33.83	80	0.554821	0.6235	-999	0.611	0.636	999	999	2.881	999	999	5.982	1.12379	Mitochondrion. Mitochondrion inner membrane; Peripheral membrane protein.
Q91VR2	Atp5c1	ATP synthase subunit gamma, mitochondrial	32865	571.804	2	GLcGAIHSSVAK	54.51	103	0.473743	0.508	-999	0.49	0.526	1.987	1.32	0.994	999	2.624	2.406	1.07231	Nucleus. Cytoplasm. Cytoplasmic granule.
Q91VR5	Ddx1	ATP-dependent RNA helicase DDX1	82448	554.795	2	FLIcTDVAAR	66.65	571	0.435147	0.411	-999	0.35	0.472	999	999	999	999	999	999	0.944509	Nucleus. Cytoplasm. Cytoplasmic granule.
Q91VR5	Ddx1	ATP-dependent RNA helicase DDX1	82448	548.77	2	MDQAIIFcR	67.02	513	1.47025	1.38867	0.583	1.737	1.846	999	999	5.964	999	4.299	2.875	0.944509	mitochondrion inner membrane.Mitochondrion outer membraneMicrosome. Mitochondrion outer membrane; Peripheral membrane protein. Endoplasmic reticulum membrane; Multi-pass membrane protein.
Q91VS7	Mgst1	Microsomal glutathione S-transferase 1	17540	604.297	3	ITNKVFANPEDcAGFGK	34.61	50	1.1818	0.953	-999	0.756	1.15	6.906	3.401	-999	999	999	5.204	0.806395	mitochondrion inner membrane.Mitochondrion outer membraneMicrosome. Mitochondrion outer membrane; Peripheral membrane protein. Endoplasmic reticulum membrane; Multi-pass membrane protein.
Q91VS7	Mgst1	Microsomal glutathione S-transferase 1	17540	618.617	3	VFANPEDcAGFGKGENAK	92.78	50	0.608883	0.491	-999	0.183	0.799	999	999	999	999	999	999	0.806395	mitochondrion inner membrane.Mitochondrion outer membraneMicrosome. Mitochondrion outer membrane; Peripheral membrane protein. Endoplasmic reticulum membrane; Multi-pass membrane protein.
Q91VS7	Mgst1	Microsomal glutathione S-transferase 1	17540	677.767	2	VFANPEDcAGFGK	87.51	50	0.719871	0.5805	-999	0.524	0.637	6.254	5.515	1.714	999	114.985	3.695	0.806395	mitochondrion inner membrane.Mitochondrion outer membraneMicrosome. Mitochondrion outer membrane; Peripheral membrane protein. Endoplasmic reticulum membrane; Multi-pass membrane protein.
Q91VS7	Mgst1	Microsomal glutathione S-transferase 1	17540	677.813	2	VFANPEDcAGFGK	92.85	50	0.89493	0.721667	0.59	0.772	0.803	6.953	6.038	4.567	999	3.197	3.03	0.806395	Membrane; Single-pass membrane protein.
Q91W34		UPF0420 protein C16orf58 homolog	50437	717.348	2	APLcTEQFGSGAPR	74.45	12	0.360244	0.43	-999	0.02	0.84	999	999	NaN	999	999	999	1.19364	Mitochondrion.
Q91W43	Gldc	Glycine dehydrogenase [decarboxylating], mitochondrial	113195	592.781	2	DLcEITGYDR	32.02	608	999	999	999			999	-999	NaN	NaN	NaN	NaN	0.863613	Mitochondrion.
Q91W43	Gldc	Glycine dehydrogenase [decarboxylating], mitochondrial	113195	835.898	2	DVcGVLFQYPDTEGK	29.42	265	1.42772	1.233	-999	1.151	1.315	999	999	-999	999	999	2.41	0.863613	Mitochondrion.
Q91W43	Gldc	Glycine dehydrogenase [decarboxylating], mitochondrial	113195	528.256	2	FcDAMISIR	47.5	925	1.25674	1.08533	0.808	0.96	1.488	999	999	999	999	999	4.921	0.863613	Mitochondrion.
Q91W43	Gldc	Glycine dehydrogenase [decarboxylating], mitochondrial	113195	1033.01	2	SYIGMGYYNcSVPQTILR	111.31	146	1.31946	1.1395	-999	1.123	1.156	5.369	0.505	NaN	999	999	2.41	0.863613	Endoplasmic reticulum membrane; Peripheral membrane protein. Microsome membrane; Peripheral membrane protein.
Q91W64	Cyp2c70	Cytochrome P450 2C70	55984	445.227	2	AcIGEGLAR	54.53	434	0.72755	0.847	-999	-999	0.847	5.13	2.263	1.961	999	999	3.16	1.16418	Endoplasmic reticulum membrane; Peripheral membrane protein. Microsome membrane; Peripheral membrane protein.
Q91W64	Cyp2c70	Cytochrome P450 2C70	55984	832.399	3	GTSVMAcLTSVLNDDKEFPNPEK	84.12	389	0.790684	0.9205	-999	0.839	1.002	5.769	3.549	3.367	999	999	3.18	1.16418	Membrane; Multi-pass membrane protein.
Q91W98	Slc15a4	Solute carrier family 15 member 4	62216	714.902	2	AAcGAVLLAELLER	73.4	30	0.8125	0.8125	-999	0.748	0.877	999	999	NaN	999	999	999	N/A	Plasma membrane. Plasma membrane. Plasma membrane. Cell membrane; Multi-pass membrane protein .
Q91WC9	Daglb	Sn1-specific diacylglycerol lipase beta	73857	553.238	2	FGcCSAAQYR	57.67	609,610	0.426333	0.426333	0.158	0.434	0.687	999	0.625	0.276	999	1.48	0.937	N/A	Plasma membrane. Plasma membrane. Plasma membrane. Cell membrane; Multi-pass membrane protein .
Q91WC9	Daglb	Sn1-specific diacylglycerol lipase beta	73857	902.401	2	YSPGYcSSDSPLDSPTK	30.57	574	0.4095	0.4095	-999	0.339	0.48	999	999	999	999	999	999	N/A	Mitochondrion inner membrane; Peripheral membrane protein; Matrix side.
Q91WD5	Ndufs2	NADH dehydrogenase [ubiquinone] iron-sulfur protein 2, mitochondrial	52592	480.765	2	IIEQcLNK	54.02	347	0.996617	1.16	0.88	1.259	1.341	2.715	2.637	2.499	2.906	2.639	2.292	1.16394	Endoplasmic reticulum membrane; Multi-pass membrane protein.
Q91WG1	Insig2	Insulin-induced gene 2 protein	24899	493.231	2	QLAMYEcK	38.72	215	0.547333	0.547333	0.385	0.471	0.786	999	999	999	999	999	999	N/A	Cytoplasm.
Q91WG8	Gne	Bifunctional UDP-N-acetylglucosamine 2-epimerase/N-acetylmannosamine kinase	79148	590.311	2	ILLAGcPSYDK	81.03	183	0.890679	0.9775	-999	0.786	1.169	999	6.693	3.23	999	999	999	1.09748	Cytoplasm.
Q91WG8	Gne	Bifunctional UDP-N-acetylglucosamine 2-epimerase/N-acetylmannosamine kinase	79148	590.924	3	SAEQHLISMcEDHDR	32.75	172	0.820973	0.901	0.362	0.366	1.975	999	999	999	999	999	999	1.09748	Cytoplasm.
Q91WG8	Gne	Bifunctional UDP-N-acetylglucosamine 2-epimerase/N-acetylmannosamine kinase	79148	909.112	3	TPLSDTLHLPVWVDNDGNcAAMAER	82.24	520	0.967218	1.0615	-999	1.039	1.084	999	999	-999	999	999	5.443	1.09748	Endoplasmic reticulum membrane; Peripheral membrane protein. Microsome membrane; Peripheral membrane protein.
Q91WL5	Cyp4a12a	Cytochrome P450 4A12A	58294	544.259	2	MPYTTMcIK	41.8	373	1.17227	0.386	0.386			999	NaN	NaN	999	NaN	NaN	0.329276	Endoplasmic reticulum membrane; Peripheral membrane protein. Microsome membrane; Peripheral membrane protein.
Q91WL5	Cyp4a12a	Cytochrome P450 4A12A	58294	810.894	2	NFPSAcPQWLWGSK	72.11	84	-999	-999	-999	-999	-999	999	999	1.795	999	999	999	0.329276	mitochondrion inner membrane.Mitochondrion outer membrane; Multi-pass membrane protein.
Q91WN4	Kmo	Kynurenine 3-monooxygenase	54496	836.397	2	FNNNLSMcLPEFSR	61.89	341	-999	-999	-999	-999	999	999	999	-999	999	999	-999	1.07644	mitochondrion inner membrane.Mitochondrion outer membrane; Multi-pass membrane protein.
Q91WN4	Kmo	Kynurenine 3-monooxygenase	54496	887.005	2	VAVIGGGLVGALNAcFLAK	74.67	25	0.490506	0.528	-999	0.406	0.65	10.469	9.433	1.033	999	23.83	3.926	1.07644	Cytoplasm.
Q91WS4	Bhmt2	Betaine--homocysteine S-methyltransferase 2	39846	544.783	2	AGADIIGVNcR	36.17	208	NaN	NaN				NaN	NaN	NaN	NaN	NaN	NaN	1.19536	mitochondrion.mitochondrion.mitochondrion.mitochondrion.Cytoplasm.
Q91WU5	As3mt	Arsenite methyltransferase	41766	545.779	2	ELEGVLGDcR	34.88	251	0.341169	0.401	-999	0.401		999	NaN	NaN	999	999	NaN	1.17537	mitochondrion.mitochondrion.mitochondrion.mitochondrion.Cytoplasm.
Q91WU5	As3mt	Arsenite methyltransferase	41766	629.31	2	YYGcGLTVPER	55.55	62	1.10235	1.29567	0.932	1.246	1.709	999	999	4.613	999	999	999	1.17537	Cytoplasm. Peroxisome.
Q91X34	Baat	Bile acid-CoA	46452	962.151	3	NWTLLSYPGAGHLIEPPYTPLcQASR	41.99	372	NaN	NaN	-999	999		999	-999	NaN	999	NaN	NaN	0.884215	Cytoplasm. Peroxisome.
Q91X34	Baat	Bile acid-CoA	46452	450.224	2	YcFPIEK	32.33	310	-999	-999	-999	-999		NaN	NaN	NaN	999	999	NaN	0.884215	Cytoplasm. Peroxisome.
Q91X44	Gckr	Glucokinase regulatory protein	64639	602.817	2	LAAASSVcEVVR	92.84	562	0.351758	0.346	-999	-999	0.346	999	999	999	999	999	999	0.98363	Endoplasmic reticulum membrane; Peripheral membrane protein. Microsome membrane; Peripheral membrane protein.
Q91X77	Cyp2c50	Cytochrome P450 2C50	55638	628.305	2	DIcQSFTNLSK	69.62	51	0.523677	0.637	0.52	0.523	0.868	6.802	5.238	4.945	999	6.491	5.865	1.2164	Endoplasmic reticulum membrane; Peripheral membrane protein. Microsome membrane; Peripheral membrane protein.
Q91X77	Cyp2c50	Cytochrome P450 2C50	55638	1020.53	2	FIDLVPNSLPHEVTcDIK	30.86	372	0.610819	0.743	-999	0.631	0.855	999	999	NaN	999	999	49.97	1.2164	Endoplasmic reticulum membrane; Peripheral membrane protein. Microsome membrane; Peripheral membrane protein.
Q91X77	Cyp2c50	Cytochrome P450 2C50	55638	680.683	3	FIDLVPNSLPHEVTcDIK	30.97	372	-999	-999	-999	-999		-999	-999	-999	999	999	NaN	1.2164	Cytosol.
Q91X83	Mat1a	S-adenosylmethionine synthetase isoform type-1	43481	820.909	2	IcDQISDAVLDAHLK	132.38	35	0.524783	0.651333	0.256	0.548	1.15	10.475	5.525	3.394	999	8.38	4.254	1.24115	Cytosol.
Q91X83	Mat1a	S-adenosylmethionine synthetase isoform type-1	43481	547.608	3	IcDQISDAVLDAHLK	86.95	35	0.630867	0.783	0.707	0.795	0.847	7.85	4.087	3.981	999	5.725	4.971	1.24115	Cytosol.
Q91X83	Mat1a	S-adenosylmethionine synthetase isoform type-1	43481	1228.57	3	NEEDVGAGDQGLMFGYATDETEEcMPLTIVLAHK	75	150	1.47041	1.825	-999	1.825	999	999	999	NaN	999	999	NaN	1.24115	Cytosol.
Q91X83	Mat1a	S-adenosylmethionine synthetase isoform type-1	43481	506.217	2	TAcYGHFGR	55.74	377	0.526663	0.653667	0.45	0.56	0.951	999	4.067	3.6	999	999	2.716	1.24115	Cytosol.
Q91X83	Mat1a	S-adenosylmethionine synthetase isoform type-1	43481	1276.64	2	TcNVLVALEQQSPDIAQCVHLDR	122.52	105,121	0.49712	0.617	-999	0.528	0.706	999	7.398	6.864	999	999	9.778	1.24115	Cytosol.
Q91X83	Mat1a	S-adenosylmethionine synthetase isoform type-1	43481	851.426	3	TcNVLVALEQQSPDIAQCVHLDR	139.13	105,121	0.504372	0.626	0.523	0.562	0.793	999	5.986	5.117	999	62.695	4.934	1.24115	Cytosol.
Q91X83	Mat1a	S-adenosylmethionine synthetase isoform type-1	43481	1339.17	2	TcNVLVALEQQSPDIAQCVHLDR	31.93	105	1.07481	1.334	-999	1.303	1.365	999	999	NaN	999	999	999	1.24115	Cytosol.
Q91X83	Mat1a	S-adenosylmethionine synthetase isoform type-1	43481	893.103	3	TcNVLVALEQQSPDIAQCVHLDR	87.39	105	0.423533	0.525667	0.354	0.583	0.64	999	40.924	8.159	999	999	12.425	1.24115	Cytosol.
Q91X83	Mat1a	S-adenosylmethionine synthetase isoform type-1	43481	489.2	2	VAcETVCK	51.18	57	0.306168	0.38	-999	-999	0.38	999	3.173	2.98	999	999	999	1.24115	Cytosol.
Q91X83	Mat1a	S-adenosylmethionine synthetase isoform type-1	43481	489.224	2	VACETVcK	36.95	61	0.586956	0.7285	-999	0.587	0.87	999	3.188	2.287	999	999	5.579	1.24115	nucleus. Cytoplasm.
Q91X91	Qprt	Nicotinate-nucleotide pyrophosphorylase [carboxylating]	31510	749.365	2	VEVEcSSLEEAFR	57.65	202	1.29793	1.096	0.868	1.107	1.313	999	999	5.235	999	999	999	0.844424	Cytoplasm, cytoskeleton, microtubule organizing center, centrosome, centriole. Golgi apparatus.
Q91XD4	Ftcd	Formimidoyltransferase-cyclodeaminase	58902	480.752	2	AcALQEGLR	61.43	438	-999	-999	-999	-999		NaN	NaN	NaN	999	999	NaN	0.810305	Cytoplasm, cytoskeleton, microtubule organizing center, centrosome, centriole. Golgi apparatus.
Q91XD4	Ftcd	Formimidoyltransferase-cyclodeaminase	58902	518.777	2	AFAAcLEAIK	56.06	419	1.21189	0.982	-999	0.701	1.263	999	5.932	-999	999	6.691	2.889	0.810305	Cytoplasm, cytoskeleton, microtubule organizing center, centrosome, centriole. Golgi apparatus.
Q91XD4	Ftcd	Formimidoyltransferase-cyclodeaminase	58902	650.822	2	ALLDAAAFYcDK	49.63	286	0.965685	0.7825	-999	0.712	0.853	999	999	NaN	999	999	2.948	0.810305	Cytoplasm, cytoskeleton, microtubule organizing center, centrosome, centriole. Golgi apparatus.
Q91XD4	Ftcd	Formimidoyltransferase-cyclodeaminase	58902	709.372	2	MGALDVcPFIPVR	74.42	91	0.972061	0.787667	0.42	0.837	1.106	999	14.958	7.393	999	28.03	5.687	0.810305	Cytoplasm, cytoskeleton, microtubule organizing center, centrosome, centriole. Golgi apparatus.
Q91XD4	Ftcd	Formimidoyltransferase-cyclodeaminase	58902	749.71	3	TVYTFVGQPEcVVEGALHAAR	46.91	57	1.216	0.985333	0.821	0.881	1.254	999	999	5.507	999	44.719	3.05	0.810305	mitochondrion.mitochondrion.mitochondrion.mitochondrion.Nucleus.
Q91XU0	Wrnip1	ATPase WRNIP1	71749	1097.59	2	SLLEANEIPSLILWGPPGcGK	33.08	267	0.387815	0.467	-999	0.467		999	NaN	NaN	999	999	NaN	1.20418	Cytoplasm, cytoskeleton, microtubule organizing center, centrosome, centriolar satellite.
Q91Y97	Aldob	Fructose-bisphosphate aldolase B	39482	1043.02	2	IADQcPSSLAIQENANALAR	170.41	158	0.953394	0.605	0.388	0.589	0.838	5.429	5.065	4.737	999	12.077	3.892	0.634575	Cytoplasm, cytoskeleton, microtubule organizing center, centrosome, centriolar satellite.
Q91Y97	Aldob	Fructose-bisphosphate aldolase B	39482	695.681	3	IADQcPSSLAIQENANALAR	87.74	158	1.3253	0.841	0.77	0.849	0.904	999	7.882	3.729	999	999	3.928	0.634575	Cytoplasm, cytoskeleton, microtubule organizing center, centrosome, centriolar satellite.
Q91Y97	Aldob	Fructose-bisphosphate aldolase B	39482	1020.85	3	TVPAAVPGIcFLSGGMSEEDATLNLNAINR	70.18	269	0.916362	0.5815	-999	0.481	0.682	999	999	1.435	999	999	999	0.634575	Cytoplasm, cytoskeleton, microtubule organizing center, centrosome, centriolar satellite.
Q91Y97	Aldob	Fructose-bisphosphate aldolase B	39482	981.967	4	YASIcQQNGLVPIVEPEVLPDGDHDLEHCQYVSEK	37.91	178,202	1.84375	1.17	-999	1.17		999	-999	NaN	999	999	NaN	0.634575	Mitochondrion.
Q91YP0	L2hgdh	L-2-hydroxyglutarate dehydrogenase, mitochondrial	50866	499.25	2	AcFLSETVK	43.74	377	0.526459	0.524	-999	0.453	0.595	999	999	NaN	999	999	999	0.995328	Mitochondrion.
Q91YP0	L2hgdh	L-2-hydroxyglutarate dehydrogenase, mitochondrial	50866	936.482	2	ISELSGcNPDPQIVPFR	47.05	273	0.937882	0.9335	-999	0.658	1.209	999	4.216	3.757	999	999	6.974	0.995328	nucleus. Cytoplasm.
Q91YP3	Dera	Putative deoxyribose-phosphate aldolase	34953	661.35	2	GITTAAVcVYPAR	40.53	100	0.304399	0.318	-999	0.318	999	999	999	-999	999	999	NaN	1.04468	Endoplasmic reticulum membrane; Single-pass type I membrane protein. Melanosome.
Q91YQ5	Rpn1	Dolichyl-diphosphooligosaccharide--protein glycosyltransferase subunit 1	68486	498.214	2	TEGSDLcDR	40.71	546	-999	-999	-999	-999		-999	NaN	NaN	999	999	NaN	1.03002	Endoplasmic reticulum membrane; Single-pass type I membrane protein. Melanosome.
Q91YQ5	Rpn1	Dolichyl-diphosphooligosaccharide--protein glycosyltransferase subunit 1	68486	765.931	2	VAcITEQVLTLVNK	133.28	478	0.21116	0.2175	-999	0.197	0.238	999	999	17.399	999	16.983	5.314	1.03002	Cytosol.
Q91Z53	Grhpr	Glyoxylate reductase/hydroxypyruvate reductase	35306	1200.06	2	AALAQAADcEVEQWNSDDPIPR	93.41	29	NaN	NaN				NaN	NaN	NaN	-999	NaN	NaN	0.787043	Cytosol.
Q91Z53	Grhpr	Glyoxylate reductase/hydroxypyruvate reductase	35306	565.634	3	KDLEQGVVGAHGLLcR	45.96	57	999	999	-999	999	999	999	999	NaN	999	NaN	NaN	0.787043	Mitochondrion matrix.
Q91ZA3	Pcca	Propionyl-CoA carboxylase alpha chain, mitochondrial	79871	623.305	3	HKQEDIPISGWAVEcR	45.57	394	0.306593	0.304	-999	-999	0.304	3.226	-999	-999	999	8.978	3.345	0.991543	Mitochondrion matrix.
Q91ZA3	Pcca	Propionyl-CoA carboxylase alpha chain, mitochondrial	79871	926.829	3	LQVEHPVTEcITGLDLVQEMILVAK	46.13	359	1.96361	1.947	-999	-999	1.947	999	NaN	NaN	999	999	999	0.991543	Mitochondrion matrix.
Q91ZA3	Pcca	Propionyl-CoA carboxylase alpha chain, mitochondrial	79871	738.354	2	MADEAVcVGPAPTSK	92.01	107	0.402403	0.399	0.357	0.411	0.429	999	999	999	999	999	999	0.991543	Endoplasmic reticulum membrane.Endoplasmic reticulum membrane.Endoplasmic reticulum membrane.Isoform 1: Mitochondrion outer membrane. Cytoplasm. Nucleus membrane.
Q91ZP3	Lpin1	Lipin-1	101938	504.608	3	LcEVVDHVFPLLK	66.27	877	1.2605	1.2605	-999	0.275	2.246	999	999	999	999	999	999	N/A	Plasma membrane. Plasma membrane. Plasma membrane. Low-density lipoprotein receptor-related protein 1 85 kDa subunit: Cell membrane; Single-pass type I membrane protein. Membrane, coated pit.Low-density lipoprotein receptor-related protein 1 515 kDa su
Q91ZX7	Lrp1	Prolow-density lipoprotein receptor-related protein 1	504411	524.767	2	GVLFQPcER	39.57	2661	-999	-999	-999			NaN	NaN	NaN	999	NaN	NaN	1.1041	Plasma membrane. Plasma membrane. Plasma membrane. Low-density lipoprotein receptor-related protein 1 85 kDa subunit: Cell membrane; Single-pass type I membrane protein. Membrane, coated pit.Low-density lipoprotein receptor-related protein 1 515 kDa su
Q91ZX7	Lrp1	Prolow-density lipoprotein receptor-related protein 1	504411	562.772	2	ILQEDFTcR	49.27	2518	0.70057	0.7735	-999	0.62	0.927	999	10.583	NaN	999	999	999	1.1041	Plasma membrane. Plasma membrane. Plasma membrane. Low-density lipoprotein receptor-related protein 1 85 kDa subunit: Cell membrane; Single-pass type I membrane protein. Membrane, coated pit.Low-density lipoprotein receptor-related protein 1 515 kDa su
Q91ZX7	Lrp1	Prolow-density lipoprotein receptor-related protein 1	504411	500.285	2	LDGLcIPLR	62.44	1076	0.70374	0.777	-999	0.615	0.939	999	999	999	999	999	999	1.1041	Plasma membrane. Plasma membrane. Plasma membrane. Low-density lipoprotein receptor-related protein 1 85 kDa subunit: Cell membrane; Single-pass type I membrane protein. Membrane, coated pit.Low-density lipoprotein receptor-related protein 1 515 kDa su
Q91ZX7	Lrp1	Prolow-density lipoprotein receptor-related protein 1	504411	470.222	2	TAcGVGEFR	46.4	2606	0.628113	0.6935	-999	0.629	0.758	999	999	999	999	999	999	1.1041	Nucleus.
Q921F2	Tardbp	TAR DNA-binding protein 43	44519	467.718	2	NPVSQcMR	34.2	50	0.753949	0.723667	0.414	0.731	1.026	999	999	6.298	999	14.522	7.411	0.959835	Nucleus.
Q921F2	Tardbp	TAR DNA-binding protein 43	44519	694.875	2	VAQSLcGEDLIIK	49.64	244	0.811598	0.779	0.591	0.661	1.085	999	999	3.464	999	5.164	2.91	0.959835	nucleus.
Q921F4	Hnrpll	Heterogeneous nuclear ribonucleoprotein L-like	64084	902.461	2	GLcESVVEADLVEALEK	35.46	133	0.723145	0.614	-999	0.492	0.736	999	3.796	-999	999	999	999	0.849068	Mitochondrion inner membrane.
Q921G7	Etfdh	Electron transfer flavoprotein-ubiquinone oxidoreductase, mitochondrial	68048	971.504	2	AAQIGAHTLSGAcLDPAAFK	59.92	117	0.582656	0.617667	0.192	0.611	1.05	999	9.55	1.55	15.288	6.42	2.433	1.06009	Mitochondrion inner membrane.
Q921G7	Etfdh	Electron transfer flavoprotein-ubiquinone oxidoreductase, mitochondrial	68048	647.995	3	AAQIGAHTLSGAcLDPAAFK	77.15	117	0.581398	0.616333	0.397	0.619	0.833	9.072	6.922	3.899	999	5.338	4.488	1.06009	Mitochondrion inner membrane.
Q921G7	Etfdh	Electron transfer flavoprotein-ubiquinone oxidoreductase, mitochondrial	68048	663.825	2	AScDAQTYGIGLK	112.36	265	0.526057	0.557667	0.427	0.622	0.624	999	999	3.952	999	999	999	1.06009	Mitochondrion inner membrane.
Q921G7	Etfdh	Electron transfer flavoprotein-ubiquinone oxidoreductase, mitochondrial	68048	1065.99	2	FcPAGVYEFVPLEQGDGFR	102.25	560	0.477319	0.506	0.21	0.623	0.685	13.926	5.624	5.25	999	10.438	7.269	1.06009	Mitochondrion inner membrane.
Q921G7	Etfdh	Electron transfer flavoprotein-ubiquinone oxidoreductase, mitochondrial	68048	711.003	3	FcPAGVYEFVPLEQGDGFR	29.06	560	999	999	-999	999	999	12.356	4.258	-999	19.407	NaN	NaN	1.06009	Mitochondrion inner membrane.
Q921G7	Etfdh	Electron transfer flavoprotein-ubiquinone oxidoreducta	68048	457.557	3	LQINAQNcVHCK	36.21	585,588	0.678245	0.719	-999	0.673	0.765	999	999	NaN	999	999	999	1.06009	Mitochondrion inner membrane.
Q921G7	Etfdh	Electron transfer flavoprotein-ubiquinone oxidoreductase, mitochondrial	68048	499.239	3	LQINAQNcVHCK	41.3	585	0.38959	0.413	0.274	0.453	0.512	999	999	2.717	999	999	999	1.06009	Mitochondrion inner membrane.
Q921G7	Etfdh	Electron transfer flavoprotein-ubiquinone oxidoreductase, mitochondrial	68048	1024.54	2	LTFPGGLLIGcSPGFMNVPK	68.35	386	0.355002	0.376333	0.286	0.395	0.448	999	16.078	13.664	999	75.202	14.827	1.06009	Mitochondrion inner membrane.
Q921G7	Etfdh	Electron transfer flavoprotein-ubiquinone oxidoreductase, mitochondrial	68048	683.356	3	LTFPGGLLIGcSPGFMNVPK	33.21	386	0.734216	0.778333	0.392	0.969	0.974	6.245	4.294	3.222	999	999	2.287	1.06009	Mitochondrion inner membrane.
Q921G7	Etfdh	Electron transfer flavoprotein-ubiquinone oxidoreductase, mitochondrial	68048	490.244	3	VTVFAEGcHGHLAK	62.75	247	0.412702	0.4375	-999	0.43	0.445	999	999	5.368	999	999	8.81	1.06009	mitochondrion.mitochondrion.mitochondrion.mitochondrion.Peroxisome.
Q921H8	Acaa1a	3-ketoacyl-CoA thiolase A, peroxisomal	43926	877.388	2	DcLTPMGMTSENVAER	113.26	177	0.741841	0.623667	0.577	0.621	0.673	999	8.783	5.96	999	999	999	0.840701	Secreted.
Q921I1	Tf	Serotransferrin	76674	650.987	3	DFAScHLAQAPNHVVVSR	29.11	597	0.68961	0.8385	-999	0.747	0.93	999	999	NaN	999	999	999	1.2159	Secreted.
Q921I1	Tf	Serotransferrin	76674	862.872	2	FDEFFSQGcAPGYEK	45.79	506	1.02352	1.2445	-999	0.89	1.599	25.777	22.92	-999	999	45.697	5.863	1.2159	Secreted.
Q921I1	Tf	Serotransferrin	76674	752.429	2	SAGWVIPIGLLFcK	45.53	156	0.375029	0.456	0.33	0.424	0.614	999	999	999	999	999	999	1.2159	Secreted.
Q921I1	Tf	Serotransferrin	76674	748.366	2	TKcDEWSIISEGK	60.46	373	0.759106	0.923	0.107	1.179	1.483	999	999	999	999	999	9.959	1.2159	Mitochondrion.
Q921S7	Mrpl37	39S ribosomal protein L37, mitochondrial	48310	783.877	2	TSAQNcTLATTWNR	34.3	207	0.805134	0.875	-999	0.875		999	NaN	NaN	999	999	NaN	1.08678	Endoplasmic reticulum lumen.
Q921X9	Pdia5	Protein disulfide-isomerase A5	59229	610.791	2	GYPTIcYFEK	42.68	229	1.05212	1.16733	0.82	1.093	1.589	999	4.877	4.36	999	4.996	2.586	1.1095	Endoplasmic reticulum lumen.
Q921X9	Pdia5	Protein disulfide-isomerase A5	59229	638.307	2	NQDLcQQEAVK	51.04	463	1.06444	1.181	0.871	1.087	1.585	999	8.237	3.997	999	3.482	3.113	1.1095	mitochondrion.mitochondrion.mitochondrion.mitochondrion.Nucleus.
Q922B1	Macrod1	MACRO domain-containing protein 1	35272	568.28	2	AAGSLLTDEcR	59.83	197	-999	-999	-999	-999	-999	999	999	3.487	999	999	999	0.93688	mitochondrion.mitochondrion.mitochondrion.mitochondrion.Nucleus.
Q922B1	Macrod1	MACRO domain-containing protein 1	35272	550.278	3	ScYLSSLDLLLEHR	55.8	244	0.777047	0.728	0.605	0.613	0.966	999	5.821	5.538	999	11.956	5.659	0.93688	mitochondrion.mitochondrion.mitochondrion.mitochondrion.Nucleus.
Q922B1	Macrod1	MACRO domain-containing protein 1	35272	976.166	3	SVAFPcISTGVFGYPNEEAAEVVLASLR	49.68	264	-999	-999	-999	-999	-999	999	999	1.263	999	999	999	0.93688	Cytoplasm.
Q922B2	Dars	Aspartyl-tRNA synthetase, cytoplasmic	57081	656.322	2	LEYcEALAMLR	75.14	349	0.333749	0.334	-999	0.331	0.337	999	999	7.202	999	999	12.536	1.00075	Cytoplasm.
Q922B2	Dars	Aspartyl-tRNA synthetase, cytoplasmic	57081	587.325	2	LQSGIcHLFR	58.46	203	0.381713	0.382	-999	0.382		999	NaN	NaN	999	999	NaN	1.00075	Cytoplasm.
Q922B2	Dars	Aspartyl-tRNA synthetase, cytoplasmic	57081	439.747	2	QcFLVLR	39.45	76	0.607211	0.607667	0.45	0.524	0.849	999	999	5.233	999	999	7.168	1.00075	Cytoplasm.
Q922B2	Dars	Aspartyl-tRNA synthetase, cytoplasmic	57081	519.281	2	VFcIGPVFR	62.62	267	0.589557	0.59	-999	-999	0.59	999	5.391	3.221	999	5.608	3.59	1.00075	mitochondrion.mitochondrion.mitochondrion.mitochondrion.Cytoplasm.
Q922D8	Mthfd1	C-1-tetrahydrofolate synthase, cytoplasmic	101192	711.807	2	GDLNDcFIPCTPK	38.73	143,147	-999	-999	-999	-999		NaN	NaN	NaN	999	2.944	NaN	1.02753	mitochondrion.mitochondrion.mitochondrion.mitochondrion.Cytoplasm.
Q922D8	Mthfd1	C-1-tetrahydrofolate synthase, cytoplasmic	101192	774.367	2	GDLNDCFIPcTPK	34.94	147	0.835339	0.858333	0.079	1.092	1.404	10.437	9.112	0.272	999	4.04	1.799	1.02753	mitochondrion.mitochondrion.mitochondrion.mitochondrion.Cytoplasm.
Q922D8	Mthfd1	C-1-tetrahydrofolate synthase, cytoplasmic	101192	841.084	3	IVGAPMHDLLLWNNATVTTcHSK	35.65	195	0.664703	0.683	-999	0.597	0.769	999	2.01	-999	999	999	2.42	1.02753	mitochondrion.mitochondrion.mitochondrion.mitochondrion.Cytoplasm.
Q922D8	Mthfd1	C-1-tetrahydrofolate synthase, cytoplasmic	101192	639.818	2	QGFGNLPIcMAK	81.53	863	0.975157	1.002	-999	0.988	1.016	19.478	5.008	4.092	999	999	3.484	1.02753	mitochondrion.mitochondrion.mitochondrion.mitochondrion.Cytoplasm.
Q922D8	Mthfd1	C-1-tetrahydrofolate synthase, cytoplasmic	101192	468.738	2	QNVFAcVR	55.05	408	0.631289	0.648667	0.614	0.663	0.669	999	999	6.032	999	999	999	1.02753	Cytoplasm.
Q922H4	Gmppa	Mannose-1-phosphate guanyltransferase alpha	46215	585.354	2	LLPAITILGcR	45.81	389	0.83086	0.872	0.523	0.759	1.334	999	4.659	2.07	999	999	999	1.04951	mitochondrion inner membrane.Mitochondrion outer membrane; Peripheral membrane protein. Peroxisome.
Q922Q1	Mosc2	MOSC domain-containing protein 2, mitochondrial	38170	809.411	2	cVLTTVDPDTGIIDR	101.89	274	0.48634	0.477667	0.273	0.566	0.594	999	999	999	999	11.802	6.511	0.982166	mitochondrion inner membrane.Mitochondrion outer membrane; Peripheral membrane protein. Peroxisome.
Q922Q1	Mosc2	MOSC domain-containing protein 2, mitochondrial	38170	894.886	2	DcGDEVAQWFTNYLK	106.61	160	0.561684	0.551667	0.499	0.577	0.579	49.576	29.028	22.824	999	36.287	11.619	0.982166	mitochondrion inner membrane.Mitochondrion outer membrane; Peripheral membrane protein. Peroxisome.
Q922Q1	Mosc2	MOSC domain-containing protein 2, mitochondrial	38170	667.971	3	GRDcGDEVAQWFTNYLK	46.73	160	0.677584	0.6655	-999	0.586	0.745	999	2.555	-999	999	31.732	3.618	0.982166	mitochondrion inner membrane.Mitochondrion outer membrane; Peripheral membrane protein. Peroxisome.
Q922Q1	Mosc2	MOSC domain-containing protein 2, mitochondrial	38170	800.359	2	GVSVcETECTDMGLR	48.29	74,78	0.33701	0.331	0.061	0.275	0.657	999	999	8.509	999	15.344	13.69	0.982166	mitochondrion inner membrane.Mitochondrion outer membrane; Peripheral membrane protein. Peroxisome.
Q922Q1	Mosc2	MOSC domain-containing protein 2, mitochondrial	38170	862.877	2	GVSVcETECTDMGLR	109.04	74	0.568471	0.558333	0.302	0.649	0.724	40.708	26.253	9.269	999	30.464	8.053	0.982166	mitochondrion inner membrane.Mitochondrion outer membrane; Peripheral membrane protein. Peroxisome.
Q922Q1	Mosc2	MOSC domain-containing protein 2, mitochondrial	38170	1329.31	3	LYPSESYLQNYEVAYPDcSPVHLISEASLVDLNTR	111.98	211	-999	-999	-999	-999		-999	NaN	NaN	999	999	NaN	0.982166	Microsome membrane; Single-pass type II membrane protein. Endoplasmic reticulum membrane; Single-pass type II membrane protein. Nucleus envelope.
Q922Q8	Lrrc59	Leucine-rich repeat-containing protein 59	34856	532.274	2	ATVLDLScNK	72.61	48	0.732218	0.699667	0.552	0.723	0.824	999	999	4.602	999	999	999	0.955544	Microsome membrane; Single-pass type II membrane protein. Endoplasmic reticulum membrane; Single-pass type II membrane protein. Nucleus envelope.
Q922Q8	Lrrc59	Leucine-rich repeat-containing protein 59	34856	865.967	2	LSTLPSDFcGLTHLVK	34.55	59	0.895825	0.856	-999	0.757	0.955	999	4.722	-999	999	999	20.076	0.955544	Microsome membrane; Single-pass type II membrane protein. Endoplasmic reticulum membrane; Single-pass type II membrane protein. Nucleus envelope.
Q922Q8	Lrrc59	Leucine-rich repeat-containing protein 59	34856	577.638	3	LSTLPSDFcGLTHLVK	82.37	59	0.52396	0.500667	0.297	0.37	0.835	15.642	3.107	2.78	999	18.089	4.093	0.955544	Microsome membrane; Single-pass type II membrane protein. Endoplasmic reticulum membrane; Single-pass type II membrane protein. Nucleus envelope.
Q922Q8	Lrrc59	Leucine-rich repeat-containing protein 59	34856	475.223	2	VAGDcLDEK	42.95	131	NaN	NaN				NaN	NaN	NaN	NaN	NaN	NaN	0.955544	Microsome membrane; Single-pass type II membrane protein. Endoplasmic reticulum membrane; Single-pass type II membrane protein. Nucleus envelope.
Q922Q8	Lrrc59	Leucine-rich repeat-containing protein 59	34856	909.805	3	VTGLHQQPLcTSVNTIYDNAVQGLR	62.83	277	1.04443	0.998	-999	-999	0.998	999	999	999	999	999	999	0.955544	Plasma membrane. Plasma membrane. Plasma membrane. Cell membrane. Golgi apparatus membrane; Multi-pass membrane protein.
Q923B6	Steap4	Metalloreductase STEAP4	52960	539.919	3	FPNWLDHWMLcR	41.13	289	0.792772	0.893667	0.695	0.779	1.207	999	999	999	999	999	999	1.12727	Plasma membrane. Plasma membrane. Plasma membrane. Cell membrane. Golgi apparatus membrane; Multi-pass membrane protein.
Q923B6	Steap4	Metalloreductase STEAP4	52960	674.707	3	LGYLTLVLcTAHTLVYGGK	36.4	394	0.618013	0.696667	0.465	0.521	1.104	999	999	999	999	999	999	1.12727	Plasma membrane. Plasma membrane. Plasma membrane. Cell membrane. Golgi apparatus membrane; Multi-pass membrane protein.
Q923B6	Steap4	Metalloreductase STEAP4	52960	714.362	2	QGVVcIFGTGDFGK	98.78	23	0.70835	0.7985	-999	0.79	0.807	999	999	999	999	999	999	1.12727	Plasma membrane. Plasma membrane. Plasma membrane. Cell membrane. Golgi apparatus membrane; Multi-pass membrane protein.
Q923B6	Steap4	Metalloreductase STEAP4	52960	548.762	2	QVFVcGNDSK	61.33	156	0.424921	0.479	-999	-999	0.479	999	999	999	999	999	999	1.12727	Plasma membrane. Plasma membrane. Plasma membrane. Cell membrane. Golgi apparatus membrane; Multi-pass membrane protein.
Q923B6	Steap4	Metalloreductase STEAP4	52960	637.321	2	CILIMPcIDK	49.28	441	2.49689	2.81467	1.622	2.273	4.549	999	133.302	28.383	999	999	999	1.12727	Mitochondrion inner membrane; Single-pass membrane protein. Mitochondrion matrix, mitochondrion nucleoid.
Q925I1	Atad3	ATPase family AAA domain-containing protein 3	66701	711.351	2	IDEMVcFALPQR	60.4	471	0.715298	0.734333	0.468	0.636	1.099	999	2.982	1.853	999	999	5.129	1.02661	mitochondrion inner membrane.Mitochondrion membrane; Multi-pass membrane protein.
Q925N2	Sfxn2	Sideroflexin-2	36117	629.846	2	QQELIQGIcVK	89.12	205	0.703684	0.852	-999	0.58	1.124	999	4.526	3.184	999	999	5.171	1.21077	mitochondrion inner membrane.Mitochondrion membrane; Multi-pass membrane protein.
Q925N2	Sfxn2	Sideroflexin-2	36117	563.265	2	WDQcTFLGR	63.25	18	0.455357	0.551333	0.463	0.55	0.641	7.533	5.123	4.477	999	7.025	6.016	1.21077	Plasma membrane. Plasma membrane. Plasma membrane. Endoplasmic reticulum membrane.Endoplasmic reticulum membrane.Endoplasmic reticulum membrane.Mitochondrion inner membrane; Multi-pass membrane protein. Cell membrane; Multi-pass membrane protein.
Q925Q3	Slc24a6	Sodium/potassium/calcium exchanger 6	64323	777.905	2	FFcPNLSAISTNLK	49.17	123	1.38633	1.38633	0.244	1.554	2.361	999	999	0.796	999	999	4.364	N/A	Cytoplasm. Nucleus.
Q99J08	Sec14l2	SEC14-like protein 2	46271	1017.52	2	GSSHQVEYEILFPGcVLR	45.71	301	1.29646	1.024	-999	0.859	1.189	999	999	NaN	999	999	999	0.78984	Cytoplasm. Nucleus.
Q99J08	Sec14l2	SEC14-like protein 2	46271	678.673	3	GSSHQVEYEILFPGcVLR	45.43	301	1.40788	1.112	-999	1.088	1.136	6.546	3.616	-999	999	999	1.859	0.78984	Endoplasmic reticulum. Nucleus envelope.
Q99J23	Ghdc	GH3 domain-containing protein	58455	973.513	2	LGDVVQVVGTYNQcPVVR	92.87	378	0.565701	0.762667	0.535	0.667	1.086	5.307	1.465	1.171	999	0.947	0.634	1.34818	Endoplasmic reticulum membrane; Multi-pass membrane protein (Probable).
Q99J27	Slc33a1	Acetyl-coenzyme A transporter 1	61036	495.251	2	TPDAIELcK	66.38	497	-999	-999	-999	-999	-999	999	3.411	NaN	999	999	999	1.02679	Cytoplasm. Mitochondrion matrix. Peroxisome. Peroxisome matrix.
Q99J39	Mlycd	Malonyl-CoA decarboxylase, mitochondrial	54701	623.308	2	LcAWYLYGEK	61.73	401	1.36504	1.56267	0.839	1.314	2.535	999	999	4.217	999	999	999	1.14478	Plasma membrane. Plasma membrane. Plasma membrane. Mitochondrion inner membrane. Mitochondrion intermembrane space. Cell membrane; Peripheral membrane protein. Membrane raft; Peripheral membrane protein.
Q99JB2	Stoml2	Stomatin-like protein 2	38361	1137.06	2	ESLNANIVDAINQAADcWGIR	75.09	167	0.736966	0.786	-999	0.449	1.123	999	999	NaN	999	999	999	1.06653	Plasma membrane. Plasma membrane. Plasma membrane. Cell junction, focal adhesion. Cell membrane; Peripheral membrane protein; Cytoplasmic side.
Q99JW4	Lims1	LIM and senescent cell antigen-like-containing domain protein 1	37215	497.881	3	AMNNSWHPEcFR	32.36	94	3.336	3.336	0.501	1.301	8.206	999	999	999	999	999	999	N/A	Plasma membrane. Plasma membrane. Plasma membrane. Cell junction, focal adhesion. Cell membrane; Peripheral membrane protein; Cytoplasmic side.
Q99JW4	Lims1	LIM and senescent cell antigen-like-containing domain protein 1	37215	448.219	3	FVEFDMKPVcK	46.09	300	0.878333	0.878333	0.381	1.127	1.127	6.348	5.325	4.532	999	6.697	5.348	N/A	mitochondrion inner membrane.Mitochondrion. Mitochondrion inner membrane. Mitochondrion outer membrane. Endoplasmic reticulum.
Q99JY0	Hadhb	Trifunctional enzyme subunit beta, mitochondrial	51353	1039.02	2	FNIWGGSLSLGHPFGATGcR	113.37	436	0.308331	0.306667	0.209	0.334	0.377	999	999	999	999	999	999	0.994602	mitochondrion inner membrane.Mitochondrion. Mitochondrion inner membrane. Mitochondrion outer membrane. Endoplasmic reticulum.
Q99JY0	Hadhb	Trifunctional enzyme subunit beta, mitochondrial	51353	693.004	3	FNIWGGSLSLGHPFGATGcR	100.33	436	0.417587	0.415333	0.353	0.442	0.451	999	28.298	19.502	999	999	29.334	0.994602	Unknown.
Q99JY4	Trabd	TraB domain-containing protein	42162	775.411	2	LAWGLcFLSDPISK	69.1	216	1.05827	1.013	0.566	0.818	1.655	999	999	3.567	999	999	3.642	0.95722	Golgi apparatus membrane.Golgi apparatus membrane.Cytoplasm, cytoskeleton. Cell projection.
Q99JY9	Actr3	Actin-related protein 3	47327	641.298	2	DYEEIGPSIcR	42.14	408	NaN	NaN				NaN	NaN	NaN	NaN	NaN	NaN	0.912694	Golgi apparatus membrane.Golgi apparatus membrane.Cytoplasm, cytoskeleton. Cell projection.
Q99JY9	Actr3	Actin-related protein 3	47327	593.798	2	YSYVcPDLVK	39.76	235	1.24467	1.136	-999	-999	1.136	999	-999	-999	999	3.825	2.3	0.912694	Mitochondrion.
Q99K67	Aass	Alpha-aminoadipic semialdehyde synthase, mitochondrial	102909	972.039	2	AGGILQEDITEAcLILGVK	90.17	87	1.1227	1.1255	-999	0.88	1.371	999	49.093	NaN	999	999	999	1.0025	Mitochondrion.
Q99K67	Aass	Alpha-aminoadipic semialdehyde synthase, mitochondrial	102909	648.355	3	AGGILQEDITEAcLILGVK	77.51	87	0.562596	0.564	-999	0.315	0.813	999	999	5.369	999	999	999	1.0025	Mitochondrion.
Q99K67	Aass	Alpha-aminoadipic semialdehyde synthase, mitochondrial	102909	1415.69	2	FNTDIAPYTTcLINGIYWEQNTPR	39.76	305	1.09028	1.093	-999	1.073	1.113	999	999	NaN	999	999	999	1.0025	Mitochondrion.
Q99K67	Aass	Alpha-aminoadipic semialdehyde synthase, mitochondrial	102909	787.04	3	GAQEVFNELPcEYVEPHELR	70.09	240	1.15262	1.1555	-999	0.914	1.397	999	999	NaN	999	999	999	1.0025	Mitochondrion.
Q99K67	Aass	Alpha-aminoadipic semialdehyde synthase, mitochondrial	102909	608.84	2	QLLcDLVGISR	88.45	765	0.955614	0.958	0.765	0.9	1.209	18.009	4.86	4.838	999	11.107	5.543	1.0025	Mitochondrion.
Q99K67	Aass	Alpha-aminoadipic semialdehyde synthase, mitochondrial	102909	526.599	3	SSVVPVEGcPELPHK	42.73	342	1.06534	1.068	1.064	1.072		999	999	NaN	999	999	NaN	1.0025	Plasma membrane. Plasma membrane. Plasma membrane. Cell membrane; Single-pass type I membrane protein (Potential).
Q99KG5	Lsr	Lipolysis-stimulated lipoprotein receptor	66066	1260.95	3	VADAFSPASVDNQLNAQLAAGNPGYNPYVEcQDSVR	41.49	113	-999	-999	-999			NaN	NaN	NaN	999	NaN	NaN	1.17119	Mitochondrion.
Q99KI0	Aco2	Aconitate hydratase, mitochondrial	85410	894.906	2	VGLIGScTNSSYEDMGR	92.67	385	0.882526	0.744333	0.02	1.101	1.112	10.668	8.793	0.197	999	8.759	2.604	0.843412	Nucleus.
Q99KK2	Cmas	N-acylneuraminate cytidylyltransferase	48028	737.375	2	VGLSAVPADAcSGAQK	37.58	392	0.423066	0.392	0.179	0.436	0.561	999	999	999	999	999	999	0.92657	mitochondrion.mitochondrion.mitochondrion.mitochondrion.0
Q99KR3	Lactb2	Beta-lactamase-like protein 2	32734	649.809	2	NINNDTTYcIK	32.24	100	0.590143	0.549	-999	-999	0.549	999	NaN	NaN	999	999	999	0.930284	Cytoplasm, perinuclear region. Golgi apparatus, trans-Golgi network. Cell junction, focal adhesion.
Q99KY4	Gak	Cyclin G-associated kinase	143550	582.328	2	AIIQEVcFLK	47.8	87	0.951583	1.133	-999	-999	1.133	999	-999	NaN	999	999	3.481	1.19065	mitochondrion inner membrane.
Q99L04	Dhrs1	Dehydrogenase/reductase SDR family member 1	33983	613.299	2	GHYLcSVYGAR	37.3	130	2.27483	2.31033	0.423	1.375	5.133	999	999	999	999	999	999	1.01561	mitochondrion inner membrane.
Q99L04	Dhrs1	Dehydrogenase/reductase SDR family member 1	33983	423.249	2	GIALQLcK	36.38	28	0.572565	0.5815	-999	0.509	0.654	999	999	999	999	999	999	1.01561	mitochondrion inner membrane.
Q99L04	Dhrs1	Dehydrogenase/reductase SDR family member 1	33983	538.766	2	GQVcVVTGASR	55.82	10	0.807729	0.820333	0.529	0.9	1.032	3.747	3.211	1.793	3.12	2.643	2.013	1.01561	mitochondrion inner membrane.
Q99L04	Dhrs1	Dehydrogenase/reductase SDR family member 1	33983	549.772	2	LAADcAHELR	29.08	177	0.484112	0.491667	0.283	0.57	0.622	999	20.589	2.111	4.277	1.966	-999	1.01561	mitochondrion inner membrane.
Q99L04	Dhrs1	Dehydrogenase/reductase SDR family member 1	33983	487.262	2	VLPScDLAR	33.81	256	NaN	NaN				999	999	999	999	999	999	1.01561	Cytosol.
Q99L45	Eif2s2	Eukaryotic translation initiation factor 2 subunit 2	38068	637.817	2	TSFVNFTDIcK	41.74	224	999	999	999			999	-999	NaN	NaN	NaN	NaN	1.0202	Cytoplasm. Nucleus, nucleoplasm. Nucleus, nucleolus.
Q99L48	Nmd3	60S ribosomal export protein NMD3	57574	696.359	2	MVEFLQGIVPcR	31.69	218	1.1905	1.1905	-999	0.785	1.596	999	10.415	NaN	999	999	2.306	N/A	mitochondrion.mitochondrion.mitochondrion.mitochondrion.Peroxisome.
Q99LB2	Dhrs4	Dehydrogenase/reductase SDR family member 4	27737	680.365	3	AVATLQGEGLSVTGIVcHVGK	90.64	70	1.00871	0.990333	0.847	0.927	1.197	999	4.272	4.005	999	6.471	3.494	0.981785	mitochondrion.mitochondrion.mitochondrion.mitochondrion.Peroxisome.
Q99LB2	Dhrs4	Dehydrogenase/reductase SDR family member 4	27737	514.298	2	VNcLAPGLIK	61.66	191	0.838948	0.823667	0.731	0.815	0.925	6.157	4.308	4.23	999	5.081	3.655	0.981785	Mitochondrion matrix.
Q99LC3	Ndufa10	NADH dehydrogenase [ubiquinone] 1 alpha subcomplex subunit 10, mitochondrial	40578	603.31	2	VITVDGNIcSGK	45.87	67	1.04159	1.12733	0.825	1.036	1.521	2.903	2.476	2.298	2.494	2.486	1.852	1.08232	Mitochondrion matrix.
Q99LC5	Etfa	Electron transfer flavoprotein subunit alpha, mitochondrial	34988	617.33	2	LGGEVScLVAGTK	102.15	53	0.806148	0.610667	0.479	0.654	0.699	999	999	4.365	999	999	32.27	0.757512	Mitochondrion matrix.
Q99LC5	Etfa	Electron transfer flavoprotein subunit alpha, mitochondrial	34988	563.266	3	QFSYTHIcAGASAFGK	51.31	109	0.625293	0.473667	0.339	0.451	0.631	7.927	6.479	4.774	999	6.826	6.364	0.757512	Mitochondrion matrix.
Q99LC5	Etfa	Electron transfer flavoprotein subunit alpha, mitochondrial	34988	627.334	2	TIYAGNALcTVK	70.74	155	1.00108	0.758333	0.745	0.749	0.781	4.125	4.05	3.941	999	999	5.192	0.757512	Cytoplasm.
Q99LF4	D10Wsu52e	UPF0027 protein C22orf28 homolog	55214	558.268	3	NVTDVVNTcHDAGISK	32.86	485	1.99769	1.863	0.34	2.131	3.118	999	999	999	999	999	0.47	0.932577	Endoplasmic reticulum membrane; Multi-pass membrane protein.
[truncated: 421 more rows]

## Sheet: Supplementary table 2
Supplementary Table 2. There are 311 novel S-palmitoylated proteins identified in this study. The proteins are list in line included the uniport number, gene name, protein name, protein mass and mass to charge ratio (m/z).
[truncated: 312 more rows]

[truncated: 4 more sheets: Supplementary table 3, Supplementary table 4, Supplementary table 5, Supplementary table 6]
